# Supplementary material for: Altered m6A RNA methylation contributes to hippocampal memory deficits in Huntington’s disease mice
Source: Cell Mol Life Sci. 2022 Jul 11;79(8):416. doi: 10.1007/s00018-022-04444-6 (PMC9276730; doi:10.1007/s00018-022-04444-6)
Supplement: Supplementary file 2 — Supplementary file2 (XLSX 237 KB) [file 18_2022_4444_MOESM2_ESM.xlsx]

## Sheet: Table S1
Table S1: Number of merged IDR peaks and m6A tagged genes
Conditions	Merge IDR peaks	No. Of genes
WT naive 5mo	28483	11777
WT trained 5mo	23350	10810
KI naive 5mo	31805	12153
KI trained 5 mo	31510	12196
WT naive 8mo	29673	11956
WT trained 8 mo	33346	12225
KI naive 8mo	42655	12858
KI trained 8mo	28814	11684

## Sheet: Table S2
Table S2: Differential binding analysis between KI and WT mice at 5 months under naive conditions (cut off: adjusted p-value <0.05 and log2fold change > 1 or < -1 )
Gene name	Chromosome name	Average peak width	log2FC	p value	FDR
Nsg2	chr11	566	-8.62	9.05e-22	2.23e-18
Tmem161a	chr8	412	-8.12	4.87e-17	8.26e-14
Ndufa13	chr8	1047	-5.7	4.9e-06	0.000394
Tssk6	chr8	1047	-5.7	4.9e-06	0.000394
Cdc27	chr11	240	-5.35	2.8e-07	4.83e-05
Pkm2	chr9	462	-4.74	0.000625	0.012
Cblb	chr16	1134	-3.11	2e-59	2.72e-55
Grm8	chr6	270	-3.03	2.15e-07	3.92e-05
Rfesd	chr13	271	-3.01	2.24e-13	2.09e-10
A330023F24Rik	chr1	540	-2.6	4.92e-08	1.2e-05
Mir29b-2	chr1	540	-2.6	4.92e-08	1.2e-05
Mir29c	chr1	540	-2.6	4.92e-08	1.2e-05
Elovl6	chr3	351	-2.23	2.07e-07	3.84e-05
FAE	chr3	351	-2.23	2.07e-07	3.84e-05
Mrps18a	chr17	329	-2.09	1.3e-10	7.49e-08
Acad11	chr9	256	-2.03	7.32e-10	3.75e-07
Ccrl1	chr9	256	-2.03	7.32e-10	3.75e-07
Fancc	chr13	494	-1.95	1.43e-06	0.000164
Atxn7l1	chr12	324	-1.89	5.04e-08	1.22e-05
Adar3	chr13	953	-1.86	2.35e-24	7.95e-21
Zzef1	chr11	688	-1.8	2.96e-11	1.97e-08
Hist1h2be	chr13	503	-1.79	0.000174	0.0051
Mbd2	chr18	268	-1.74	0.00299	0.034
Rev3l	chr10	410	-1.74	0.000747	0.0137
A730017C20Rik	chr18	339	-1.72	1.71e-14	1.78e-11
Fbxw15	chr9	422	-1.71	5.07e-05	0.00217
Zfp14	chr7	318	-1.68	1.13e-08	3.92e-06
Sorbs2	chr8	317	-1.66	2.02e-09	8.69e-07
5730522E02Rik	chr11	498	-1.64	9.09e-10	4.57e-07
Cav1	chr6	849	-1.61	4.16e-17	7.52e-14
Galntl6	chr8	455	-1.6	7.09e-05	0.00271
Memo1	chr17	529	-1.57	6.75e-13	5.86e-10
Acp2	chr2	338	-1.55	2.93e-06	0.000278
Ddb2	chr2	338	-1.55	2.93e-06	0.000278
Cdh8	chr8	318	-1.53	8.87e-05	0.00316
Ntng1	chr3	290	-1.52	0.00329	0.036
Olfml1	chr7	278	-1.51	0.000681	0.0128
AK038386	chr3	317	-1.5	3.8e-10	2.06e-07
AK038444	chr3	317	-1.5	3.8e-10	2.06e-07
Vmn1r90	chr7	1990	-1.5	1.43e-12	1.14e-09
Ckmt2	chr13	262	-1.49	0.00243	0.0298
Nsmaf	chr4	468	-1.49	0.00277	0.0324
Itsn2	chr12	529	-1.48	2.14e-05	0.00116
Cntnap5a	chr1	365	-1.45	0.000244	0.00641
Lingo2	chr4	244	-1.45	0.000511	0.0105
Gbp4	chr5	502	-1.44	1.12e-05	0.000732
Ak5	chr3	341	-1.42	6.32e-07	8.99e-05
Ky	chr9	350	-1.42	8.25e-05	0.00302
Wdr37	chr13	316	-1.41	0.00179	0.0246
Exog	chr9	294	-1.39	0.000144	0.00443
Kcnip4	chr5	229	-1.38	6.39e-05	0.00251
Slc1a3	chr15	298	-1.38	0.00138	0.0208
Zfhx3	chr8	667	-1.38	5.52e-09	2.14e-06
4930473A06Rik	chr4	387	-1.37	7.66e-05	0.00285
mKIAA0387	chr12	414	-1.37	0.00363	0.0385
Nrg1	chr8	292	-1.37	2.28e-06	0.000228
Ptprn2	chr12	414	-1.37	0.00363	0.0385
Rftn1	chr17	369	-1.37	6.96e-05	0.00267
Aff3	chr1	451	-1.36	0.000402	0.00899
BC048666	chr18	296	-1.33	1.47e-08	4.54e-06
Tarsl2	chr7	367	-1.32	0.000192	0.00543
Herc1	chr9	360	-1.31	0.00223	0.0284
Syne1	chr10	397	-1.31	2.91e-07	5e-05
4930538K18Rik	chr4	661	-1.28	2.51e-08	6.95e-06
Ddx59	chr1	260	-1.28	2.51e-06	0.000244
AK016682	chr12	481	-1.27	9.7e-10	4.78e-07
Cntn1	chr15	277	-1.27	1.46e-06	0.000166
Gria3	chrX	262	-1.27	0.000329	0.00785
Cd99l2	chrX	326	-1.26	8.16e-06	0.00058
Kcnk10	chr12	257	-1.26	7.04e-05	0.0027
Anks1b	chr10	326	-1.25	0.00475	0.0457
AK046351	chr5	317	-1.23	0.000289	0.00729
Ncoa3	chr2	349	-1.23	5.17e-05	0.00219
BC024814	chr16	331	-1.22	4.08e-05	0.00187
Fbxw10	chr11	297	-1.22	0.000564	0.0112
Slc30a7	chr3	304	-1.22	3.09e-07	5.26e-05
Trim16	chr11	297	-1.22	0.000564	0.0112
Amz1	chr5	641	-1.21	9.94e-05	0.00342
dystrophin	chrX	310	-1.21	0.000567	0.0113
Has2	chr15	440	-1.21	3.67e-06	0.000322
Bat1a	chr17	881	-1.2	1.43e-07	2.85e-05
H2-Q6	chr17	881	-1.2	1.43e-07	2.85e-05
Spata17	chr1	563	-1.19	2.65e-06	0.000255
Abca9	chr11	433	-1.18	8.29e-06	0.000581
Hspb3	chr13	707	-1.18	1.61e-07	3.16e-05
AK040392	chr9	457	-1.17	2.2e-05	0.00119
AK166469	chr9	457	-1.17	2.2e-05	0.00119
Arl2bp	chr8	345	-1.17	0.000159	0.0048
Atr	chr9	457	-1.17	2.2e-05	0.00119
Ccdc46	chr11	733	-1.17	0.000391	0.00883
Csmd3	chr15	459	-1.17	0.000194	0.00546
Kcnh7	chr2	367	-1.16	9.88e-07	0.000125
Ptprd	chr4	337	-1.16	0.00117	0.0185
1700022P22Rik	chr1	323	-1.15	0.000416	0.00918
4933406I18Rik	chr7	568	-1.15	7.42e-06	0.000541
Dock1	chr7	295	-1.15	0.00016	0.00481
Dpyd	chr3	395	-1.13	8.74e-05	0.00313
Gm3604	chr13	659	-1.13	2.52e-06	0.000244
Tcf12	chr9	433	-1.13	1.32e-06	0.000156
Zswim7	chr11	368	-1.13	8.06e-05	0.00296
AK131886	chr14	499	-1.12	3.71e-07	6.06e-05
Cd276	chr9	308	-1.12	1.89e-07	3.59e-05
Cntn4	chr6	261	-1.12	9.86e-06	0.000667
Grm5	chr7	287	-1.12	7.5e-05	0.00281
Mr1	chr1	551	-1.12	3.97e-06	0.00034
1700008O03Rik	chr7	340	-1.11	0.000447	0.00958
Adamtsl3	chr7	606	-1.11	1.24e-08	4.08e-06
Flnb	chr14	354	-1.11	0.00107	0.0174
Ysk4	chr1	362	-1.11	3.05e-05	0.00154
Vmn2r29	chr7	536	-1.1	5.43e-05	0.00226
4833442J19Rik	chr6	577	-1.09	1.38e-08	4.46e-06
AK160921	chr19	253	-1.09	0.00334	0.0363
Pde4b	chr4	406	-1.09	9.84e-08	2.1e-05
Ppif	chr14	353	-1.09	9.67e-08	2.1e-05
Ppifos	chr14	353	-1.09	9.67e-08	2.1e-05
Shank2	chr7	262	-1.09	0.00496	0.047
Smg7	chr1	383	-1.09	0.00249	0.0303
Tmtc1	chr6	353	-1.09	0.000768	0.0139
Mrpl38	chr11	318	-1.08	3.78e-05	0.00179
Sik2	chr9	504	-1.08	0.000867	0.0151
Fas	chr19	586	-1.07	4.93e-06	0.000394
Frmpd4	chrX	386	-1.07	6.96e-05	0.00267
Ipp	chr4	285	-1.07	1.04e-06	0.000129
Tulp4	chr17	318	-1.07	0.0045	0.0442
Elmo3	chr8	588	-1.06	2.71e-05	0.00142
Thtpa	chr14	443	-1.06	2.48e-07	4.39e-05
Csmd3	chr15	265	-1.05	0.00323	0.0356
Gpsm2	chr3	357	-1.05	0.00364	0.0386
Ikbkg	chrX	318	-1.05	0.00529	0.0487
2410017P07Rik	chr10	466	-1.04	0.000257	0.00665
AK049852	chr7	322	-1.04	6.02e-07	8.77e-05
Cd38	chr5	563	-1.04	0.000907	0.0155
Cep57l1	chr10	466	-1.04	0.000257	0.00665
Nploc4	chr11	355	-1.04	0.00422	0.0423
Rasip1	chr7	322	-1.04	6.02e-07	8.77e-05
Tada3	chr6	294	-1.04	1.35e-05	0.000849
Tceal7	chrX	236	-1.04	0.000383	0.00873
4931406P16Rik	chr7	660	-1.03	8.33e-07	0.000112
AK087850	chr7	660	-1.03	8.33e-07	0.000112
Sgcd	chr11	362	-1.03	0.000644	0.0123
Coq2	chr5	360	-1.02	3.24e-07	5.43e-05
Vmn2r29	chr7	415	-1.02	0.00432	0.043
Ccdc110	chr8	597	-1.01	0.000206	0.00574
Fbxo6	chr4	340	-1.01	4.58e-06	0.000378
Macf1	chr4	270	-1.01	0.00443	0.0437
Mylk3	chr8	306	-1.01	4.63e-05	0.00204
Negr1	chr3	401	-1.01	6.24e-05	0.00247
Odz4	chr7	321	-1.01	0.00256	0.0309
Trpm2	chr10	377	-1.01	0.000655	0.0125
AK040873	chr11	276	1.01	0.00515	0.048
Bmp6	chr13	1440	1.01	0.00126	0.0195
Cobl	chr11	276	1.01	0.00515	0.048
E430018J23Rik	chr7	538	1.01	0.00415	0.0419
Foxj3	chr4	553	1.01	0.00256	0.0309
Ksr2	chr5	546	1.01	3.33e-05	0.00164
Ntn1	chr11	665	1.01	0.000301	0.00742
Rbfox1	chr16	384	1.01	0.00112	0.018
Smc5	chr19	455	1.01	3.27e-05	0.00162
Zfp553	chr7	538	1.01	0.00415	0.0419
Btrc	chr19	673	1.02	0.00084	0.0148
Fbxw11	chr19	673	1.02	0.00084	0.0148
mKIAA4123	chr19	673	1.02	0.00084	0.0148
Spats2	chr15	344	1.02	0.00327	0.0358
Zfp423	chr8	1219	1.02	0.00319	0.0354
Zfp784	chr7	380	1.02	0.00378	0.0394
Zscan20	chr4	539	1.02	0.00254	0.0307
AK076661	chr9	408	1.03	2.48e-06	0.000242
Cacna1h	chr17	530	1.03	0.00196	0.0261
Homer3	chr8	286	1.03	0.000192	0.00543
Afm	chr5	303	1.04	0.000103	0.00351
Bai2	chr4	486	1.04	0.00314	0.0351
Cd59a	chr2	321	1.04	1.1e-05	0.000721
Csmd1	chr8	1017	1.04	0.000923	0.0157
Ddhd1	chr14	238	1.04	0.000315	0.00764
Slc24a3	chr2	321	1.04	0.000111	0.0037
Arhgap39	chr15	364	1.05	0.00117	0.0185
Atp10b	chr11	477	1.05	4.63e-05	0.00204
Lrrc41	chr4	1399	1.05	0.00219	0.028
Nrbp2	chr15	242	1.05	0.0049	0.0466
Stxbp5l	chr16	382	1.05	0.000476	0.00997
Cttnbp2	chr6	281	1.06	0.00254	0.0308
Ncdn	chr4	897	1.06	3.26e-05	0.00162
Ybx2	chr11	459	1.06	0.00137	0.0206
Cacna1h	chr17	469	1.07	1.09e-05	0.000721
Nfix	chr8	384	1.07	0.00185	0.0252
Btbd7	chr12	270	1.08	0.0033	0.036
Clec3b	chr9	491	1.08	0.0043	0.0428
Cntn5	chr9	351	1.08	1.36e-06	0.00016
Eml6	chr11	892	1.08	6.79e-05	0.00263
Epn3	chr11	523	1.09	9.46e-05	0.00331
Hrasls	chr16	362	1.09	0.004	0.0409
Ppm1f	chr16	283	1.09	4.08e-06	0.000344
Ppp2r2b	chr18	354	1.09	0.0023	0.0289
Ptprk	chr10	317	1.09	9.72e-05	0.00338
Fam176a	chr6	239	1.1	5.3e-05	0.00223
mKIAA0545	chr7	387	1.1	0.000519	0.0106
Onecut1	chr9	258	1.1	0.000424	0.00928
Rasal2	chr1	224	1.1	0.00149	0.022
Sipa1l3	chr7	387	1.1	0.000519	0.0106
Arhgap5	chr12	271	1.11	0.00014	0.00436
Khdrbs2	chr1	378	1.11	3.37e-05	0.00165
Lyrm1	chr7	219	1.11	9.13e-05	0.00324
Ppip5k1	chr2	529	1.11	0.00013	0.00417
Uckl1	chr2	630	1.11	7.56e-07	0.000103
Uckl1os	chr2	630	1.11	7.56e-07	0.000103
mKIAA1252	chr10	1335	1.12	0.000755	0.0138
Sgpl1	chr10	1335	1.12	0.000755	0.0138
Slc9a7	chrX	428	1.12	0.00011	0.00369
Fam20b	chr1	340	1.13	7.61e-05	0.00284
Fmnl2	chr2	227	1.13	0.00111	0.0179
Galr2	chr11	794	1.13	0.000607	0.0118
Ppp1r13b	chr12	643	1.13	0.00221	0.0282
Zfpm1	chr8	255	1.13	0.00286	0.0332
Fbxo41	chr6	288	1.14	0.00514	0.048
Gtdc1	chr2	358	1.14	1.92e-05	0.00108
Rbm24	chr13	997	1.14	5.07e-05	0.00217
St3gal3	chr4	244	1.14	4.26e-07	6.57e-05
Agap1	chr1	457	1.15	0.00107	0.0175
AK020930	chr8	270	1.15	3.96e-05	0.00184
Scn2a1	chr2	457	1.15	0.000342	0.00811
Sipa1l3	chr7	337	1.15	0.000399	0.00895
Slc16a8	chr15	978	1.15	0.00172	0.0239
Smarcd3	chr5	400	1.15	7.67e-05	0.00285
Usp45	chr4	532	1.15	2.5e-10	1.38e-07
AK082264	chr1	341	1.16	1.98e-06	0.000207
Anks1	chr17	670	1.16	0.00484	0.0463
Lhfpl3	chr5	405	1.16	4.28e-05	0.00192
Prkag2	chr5	375	1.17	1.41e-08	4.51e-06
Smad6	chr9	973	1.17	0.003	0.0341
Adar3	chr13	331	1.18	0.00377	0.0394
Adarb2	chr13	331	1.18	0.00377	0.0394
Ccdc48	chr6	292	1.18	0.000765	0.0139
Def6	chr17	613	1.18	0.00279	0.0325
Gabra2	chr5	353	1.18	1.45e-08	4.54e-06
Psd2	chr18	483	1.18	0.00039	0.00883
Tab2	chr10	345	1.18	0.0013	0.0199
Dusp5	chr19	1165	1.19	0.00533	0.0489
Sart1	chr19	627	1.19	0.000119	0.00392
Scube3	chr17	509	1.19	0.00107	0.0174
Sorcs2	chr5	426	1.19	0.000611	0.0119
Tnfrsf25	chr4	569	1.19	9.79e-17	1.56e-13
Wipf1	chr2	234	1.19	0.00539	0.0493
Ybx1	chr4	236	1.19	0.00245	0.03
Agrp	chr8	940	1.2	0.000247	0.00646
AK080383	chr8	940	1.2	0.000247	0.00646
AK086852	chr8	940	1.2	0.000247	0.00646
Ctcf	chr8	940	1.2	0.000247	0.00646
Arap1	chr7	567	1.21	0.00376	0.0394
Fbf1	chr11	402	1.21	7.58e-05	0.00283
Gabra2	chr5	372	1.21	0.00278	0.0324
Kif7	chr7	571	1.21	0.000859	0.015
Kcng2	chr18	496	1.22	0.000152	0.00465
Olfm1	chr2	320	1.22	0.00545	0.0496
Arsb	chr13	222	1.23	0.000111	0.0037
Dact1	chr12	294	1.23	8.04e-06	0.000575
Klf2	chr8	1100	1.23	0.0015	0.0221
mSox5L	chr6	359	1.23	0.00036	0.00837
Sox5	chr6	359	1.23	0.00036	0.00837
Erc2	chr14	238	1.24	0.00113	0.018
Pax2	chr19	983	1.24	0.00398	0.0408
Prkce	chr17	480	1.24	6.5e-07	9.06e-05
Celf2	chr2	402	1.26	0.000111	0.00369
Ispd	chr12	310	1.26	9e-06	0.000621
Col23a1	chr11	660	1.27	4.16e-08	1.06e-05
Zswim6	chr13	619	1.27	0.000122	0.00398
AK144897	chr16	242	1.28	0.000104	0.00353
Gm10649	chr8	886	1.28	1.38e-05	0.000853
Masp1	chr16	242	1.28	0.000104	0.00353
Odz2	chr11	384	1.28	1.63e-05	0.000954
Sh3gl1	chr17	364	1.28	6.23e-05	0.00247
ten-m2	chr11	384	1.28	1.63e-05	0.000954
Zfp202	chr9	497	1.28	1.38e-05	0.000853
5830433M19Rik	chr4	253	1.31	5.95e-05	0.00239
Igsf3	chr3	447	1.31	0.00365	0.0386
Taf3	chr2	270	1.31	0.004	0.0409
Pde10a	chr17	694	1.32	0.00548	0.0499
Phactr2	chr10	320	1.32	0.00292	0.0335
Kcnip4	chr5	228	1.33	7.26e-05	0.00275
Lancl3	chrX	520	1.33	0.00196	0.0261
Nrg3	chr14	593	1.33	9.86e-08	2.1e-05
Sema5a	chr15	835	1.33	1.57e-05	0.000927
Taok3	chr5	1005	1.33	4.81e-06	0.000393
Amotl2	chr9	289	1.36	0.0036	0.0383
Ccr9	chr9	670	1.36	5.93e-06	0.000453
Shisa2	chr14	976	1.36	0.00365	0.0386
Slc6a20a	chr9	670	1.36	5.93e-06	0.000453
Twist1	chr12	612	1.36	0.000133	0.00422
Exosc4	chr15	615	1.38	0.00206	0.027
LOC100302626	chr15	615	1.38	0.00206	0.027
Ralbp1	chr17	313	1.38	1.74e-05	0.001
Rnf126	chr10	589	1.38	0.00316	0.0352
Itga7	chr10	326	1.39	0.00412	0.0417
Stox2	chr8	366	1.39	0.00223	0.0284
Bat1a	chr17	301	1.4	0.000171	0.00503
Frzb	chr2	822	1.4	0.000682	0.0128
H2-D1	chr17	301	1.4	0.000171	0.00503
Kcng2	chr18	330	1.4	0.000439	0.0095
Ano8	chr8	602	1.41	0.00307	0.0345
Igdcc3	chr9	237	1.41	2.37e-05	0.00125
Zbtb1	chr12	1242	1.41	0.000645	0.0123
Ptprf	chr4	240	1.42	0.0044	0.0435
Dnm2	chr9	825	1.44	0.00272	0.0321
Luzp1	chr4	461	1.44	0.00463	0.045
Ncoa7	chr10	414	1.44	4.92e-06	0.000394
Sntg1	chr1	410	1.44	0.00244	0.03
Hdac6	chrX	403	1.45	0.00418	0.0421
Igsf9b	chr9	298	1.45	0.001	0.0166
Park2	chr17	252	1.45	0.000162	0.00486
Ssbp2	chr13	236	1.46	0.00129	0.0198
AK042807	chr8	1263	1.47	0.000552	0.0111
Homer3	chr8	716	1.47	5.05e-09	2.01e-06
Pak4	chr7	453	1.47	5.42e-05	0.00226
Dcaf6	chr1	661	1.5	2.03e-05	0.00112
2900011O08Rik	chr16	297	1.51	0.000654	0.0125
Nsun7	chr5	358	1.51	0.00161	0.0229
Sik1	chr17	991	1.53	0.00301	0.0341
Fhit	chr14	369	1.55	8.82e-08	1.94e-05
Daxx	chr17	359	1.56	1.03e-10	6.18e-08
Mmp16	chr4	550	1.57	5.39e-05	0.00225
mt3-mmp	chr4	550	1.57	5.39e-05	0.00225
Scamp1	chr13	319	1.57	1.03e-06	0.000128
Tgfb2	chr1	406	1.57	2.3e-06	0.000228
Cacnb4	chr2	566	1.58	8.21e-06	0.00058
Ccdc102a	chr8	892	1.58	0.00021	0.00583
Wnt7a	chr6	336	1.6	0.000269	0.00689
Pcnt	chr10	287	1.62	4.67e-05	0.00205
Bcas3	chr11	464	1.63	1.94e-09	8.49e-07
Scube1	chr15	379	1.63	4.93e-06	0.000394
Hyi	chr4	621	1.64	3.26e-09	1.34e-06
Pdgfra	chr5	279	1.64	4.44e-08	1.1e-05
2210012G02Rik	chr4	222	1.66	7.98e-05	0.00294
Ntn1	chr11	344	1.67	3.48e-06	0.000313
P2ry6	chr7	417	1.67	1.04e-08	3.71e-06
Taf2	chr15	357	1.67	0.00361	0.0383
Fam155a	chr8	895	1.68	3.38e-05	0.00165
Wrn	chr8	243	1.68	0.000295	0.00736
Ash2l	chr8	386	1.69	3.5e-05	0.00169
Synpo	chr18	593	1.71	1.56e-07	3.09e-05
She	chr3	341	1.72	3.46e-05	0.00168
AK154427	chr9	471	1.73	0.00056	0.0112
Papolb	chr5	326	1.73	2.03e-06	0.000208
Radil	chr5	326	1.73	2.03e-06	0.000208
Spock1	chr13	374	1.73	4.88e-08	1.2e-05
Zfp653	chr9	471	1.73	0.00056	0.0112
Zfp827	chr8	521	1.73	0.00223	0.0284
Naglu	chr11	293	1.74	0.000412	0.0091
Ptpn12	chr5	379	1.76	2.8e-08	7.51e-06
Trip12	chr1	387	1.76	2.42e-08	6.78e-06
Kcnmb2	chr3	305	1.78	3.34e-08	8.71e-06
Tgfbr2	chr9	218	1.82	7.52e-06	0.000546
Dzip1l	chr9	682	1.87	8.93e-05	0.00318
Ptprm	chr17	340	1.88	4.47e-10	2.33e-07
Adamts10	chr17	263	1.94	0.000321	0.00775
Aff1	chr5	289	1.96	0.00167	0.0234
Spef1	chr2	669	1.97	1.32e-09	5.97e-07
Casp9	chr4	368	1.99	7.65e-08	1.73e-05
AK041042	chr7	714	2.03	0.000216	0.00594
AK045290	chr7	714	2.03	0.000216	0.00594
Zfp553	chr7	714	2.03	0.000216	0.00594
Zfp689	chr7	714	2.03	0.000216	0.00594
Galnt13	chr2	219	2.04	0.00165	0.0233
Slc22a15	chr3	375	2.05	3.99e-07	6.25e-05
Zmat4	chr8	473	2.1	8.11e-11	5e-08
Tex11	chrX	1051	2.28	0.00246	0.0301
Dvl3	chr16	719	2.45	1.91e-06	0.000204
Rqcd1	chr1	246	2.47	5.69e-05	0.00232
Usp37	chr1	246	2.47	5.69e-05	0.00232
Tmem164	chrX	710	2.56	1.09e-05	0.000721
Man1c1	chr4	254	2.85	1.84e-11	1.31e-08
Grm4	chr17	351	3.03	1.18e-08	4.06e-06
Sphkap	chr1	506	3.06	0.00538	0.0492
Kif7	chr7	221	3.32	8.22e-06	0.00058
Mbd6	chr10	333	3.33	0.00415	0.0419
Rtn4r	chr16	337	3.34	0.00313	0.035
Coro1a	chr7	337	3.41	2.83e-08	7.52e-06
Arip2	chr12	338	3.42	0.00157	0.0226
Cox16	chr12	338	3.42	0.00157	0.0226
Synj2bp	chr12	338	3.42	0.00157	0.0226
Gprasp2	chrX	420	3.5	0.000532	0.0108
Lpcat4	chr2	503	3.58	0.000827	0.0146
Crlf3	chr11	515	3.79	0.000658	0.0125
Cytor4	chr11	515	3.79	0.000658	0.0125
Psma7	chr2	435	3.85	0.0012	0.0188
Entpd6	chr2	366	4.22	0.000278	0.00709
Vegfa	chr17	373	4.5	0.000482	0.01
Slc7a6os	chr8	352	4.58	7.32e-13	6.01e-10
Ifnar1	chr16	243	4.59	3.95e-06	0.000339
Cdc42se2	chr11	425	4.73	0.000109	0.00365
Dctn2	chr10	460	4.73	0.00168	0.0235
Lsamp	chr16	537	4.75	0.000231	0.00623
Ero1lb	chr13	311	4.89	1.67e-24	6.47e-21
Kndc1	chr7	311	5.11	0.000118	0.00388
Hdh	chr5	502	5.52	4.74e-308	1.28e-303
5430437P03Rik	chr8	351	5.79	1.39e-07	2.83e-05
4930402H24Rik	chr2	320	5.81	1.83e-08	5.51e-06
AK020388	chr6	330	6.21	3.19e-12	2.47e-09
AK043994	chr6	330	6.21	3.19e-12	2.47e-09
Ccnd2	chr6	330	6.21	3.19e-12	2.47e-09
CYL2	chr6	330	6.21	3.19e-12	2.47e-09
Myh14	chr7	225	6.48	6.91e-13	5.86e-10
Abcd3	chr3	868	6.49	7.78e-14	7.54e-11
Zxdc	chr6	324	6.68	1.1e-14	1.2e-11
Fip1l1	chr5	215	6.85	3.64e-15	4.29e-12
Kifc2	chr15	424	6.94	5.28e-12	3.87e-09
AK045535	chr7	274	7.01	0.000179	0.00519
Dscaml1	chr9	231	7.11	1.72e-15	2.22e-12
Med13	chr11	214	7.14	1.9e-15	2.34e-12
Slc16a2	chrX	342	7.28	1.8e-16	2.72e-13
Chl1	chr6	605	7.8	2.19e-18	4.24e-15
Golga7b	chr19	247	8.04	2.46e-20	5.55e-17
Celf5	chr10	722	8.05	4.55e-19	9.5e-16
Gna12	chr5	335	8.27	4.37e-28	2.96e-24
Nos1ap	chr1	249	8.6	1.7e-22	4.62e-19
Hnrpll	chr17	266	8.71	2.09e-14	2.1e-11
Pde1b	chr15	585	8.76	8.78e-23	2.65e-19
Eif3b	chr5	424	9.12	1.59e-26	7.18e-23
Nudt4	chr10	417	9.29	3.11e-27	1.69e-23
Bai2	chr4	335	9.65	3.66e-06	0.000322
Nefl	chr14	721	10.76	2.34e-36	2.11e-32

## Sheet: Table S3
Table S3: Differential binding analysis between KI and WT mice at 8 months under naive conditions (cut off: adjusted p-value <0.05 and log2fold change > 1 or < -1 )
Gene name	Chromosome name	Average peak width	log2FC	p value	FDR
AK040557	chr12	399	-7.91	1.07e-17	2.2e-14
Itsn2	chr12	399	-7.91	1.07e-17	2.2e-14
Top1mt	chr15	352	-6.12	3.86e-10	1.28e-07
Fam190a	chr6	350	-5.8	1.31e-08	2.31e-06
Dnajc19	chr3	380	-5.39	1.94e-05	0.000894
Fxr1	chr3	380	-5.39	1.94e-05	0.000894
Csrnp3	chr2	369	-5.11	9.92e-05	0.00297
Hnrnpul2	chr19	196	-5.07	9.18e-05	0.00282
Rcl1	chr19	221	-4.83	0.000224	0.0054
Ptpn2	chr18	404	-4.75	0.00218	0.0268
Fars2	chr13	278	-4.61	4.05e-05	0.00153
Naa10	chrX	444	-4.23	6.6e-11	3e-08
Cep78	chr19	205	-4.11	0.0019	0.0245
Kcnh7	chr2	282	-3.98	0.00474	0.0451
Hnrnpf	chr6	454	-3.56	0.000176	0.00453
Uqcrc2	chr7	411	-3.04	0.000232	0.00553
Mto1	chr9	496	-2.45	1.09e-09	3.04e-07
Fancm	chr12	394	-2.31	2.54e-05	0.00109
Samd12	chr15	272	-2.08	8.6e-06	0.000481
Dpp6	chr5	379	-2.07	4.38e-06	0.000278
9330111N05Rik	chr13	1114	-2.04	6.04e-23	2.07e-19
Gnal	chr18	268	-2.04	1.38e-07	1.67e-05
Fmn2	chr1	331	-1.92	0.0043	0.0425
Ubc13	chr10	674	-1.87	1.3e-07	1.58e-05
Ube2n	chr10	674	-1.87	1.3e-07	1.58e-05
AK038711	chr14	293	-1.8	3.5e-07	3.6e-05
Csrnp3	chr2	450	-1.77	3.15e-06	0.000215
Gucy1a2	chr9	715	-1.77	5.59e-06	0.000338
Col19a1	chr1	520	-1.73	0.00107	0.0165
Zbtb20	chr16	313	-1.68	0.000478	0.00932
Cdh19	chr1	381	-1.66	0.000528	0.0101
Enpep	chr3	422	-1.58	0.000172	0.00446
Grik3	chr4	430	-1.55	8.04e-05	0.00258
9330111N05Rik	chr13	1175	-1.5	1.69e-09	4.5e-07
Bpnt1	chr1	593	-1.45	0.00143	0.0201
Bcar3	chr3	259	-1.39	1.28e-05	0.000649
Kalrn	chr16	387	-1.39	0.000704	0.0123
Rbms1	chr2	370	-1.39	5.32e-05	0.00188
Tmod3	chr9	524	-1.38	0.000113	0.00327
Lrrc7	chr3	260	-1.37	8.23e-05	0.00262
Eaf2	chr16	285	-1.36	3e-08	4.64e-06
Traits	chr16	285	-1.36	3e-08	4.64e-06
9430021M05Rik	chr2	637	-1.35	1.24e-08	2.26e-06
Cis4	chr18	521	-1.35	3.99e-07	4e-05
Zfp474	chr18	608	-1.35	0.00203	0.0256
Gucy1a2	chr9	366	-1.27	0.00161	0.0218
Ispd	chr12	579	-1.27	5.46e-10	1.7e-07
Sall3	chr18	698	-1.27	0.00313	0.0345
Smg7	chr1	421	-1.27	9.32e-09	1.77e-06
Cdk17	chr10	359	-1.26	3.3e-05	0.00132
Elk3	chr10	359	-1.26	3.3e-05	0.00132
Pctk2	chr10	359	-1.26	3.3e-05	0.00132
AK042831	chr8	397	-1.25	7.22e-05	0.00238
Cklf	chr8	397	-1.25	7.22e-05	0.00238
CKLF6	chr8	397	-1.25	7.22e-05	0.00238
Fbln7	chr2	399	-1.24	1.01e-07	1.27e-05
Wbp11	chr6	212	-1.24	0.00152	0.021
Greb1l	chr18	905	-1.23	1.2e-06	9.83e-05
Odz4	chr7	397	-1.23	3.56e-06	0.000237
Npas2	chr1	442	-1.22	4.54e-05	0.00166
Rln1	chr19	298	-1.22	8.27e-06	0.000467
Gas2l2	chr11	296	-1.2	0.00452	0.044
Cd38	chr5	434	-1.19	0.00467	0.0448
Stk10	chr11	252	-1.19	0.000858	0.0142
Lsamp	chr16	912	-1.18	1.05e-05	0.00056
Nlgn1	chr3	577	-1.18	2.39e-05	0.00104
1700007K13Rik	chr2	424	-1.17	7.55e-05	0.00246
Rfpl3s	chr9	245	-1.17	3.66e-05	0.00142
Aif1	chr17	318	-1.16	0.0051	0.0475
AK082117	chr16	431	-1.16	8.21e-07	7.02e-05
Lsamp	chr16	431	-1.16	8.21e-07	7.02e-05
Zfp804b	chr5	306	-1.16	0.000158	0.00418
AI846148	chr19	338	-1.15	2.03e-05	0.00092
Lrba	chr3	342	-1.15	0.000118	0.00334
Mab21l2	chr3	342	-1.15	0.000118	0.00334
Pde5a	chr3	259	-1.15	0.000117	0.00333
Ppp2r5c	chr12	357	-1.15	0.00488	0.0461
Sergef	chr7	278	-1.14	8.63e-05	0.00269
Sec22a	chr16	863	-1.13	2.86e-09	6.98e-07
Srgap2	chr1	369	-1.13	3.04e-09	7.34e-07
BC057079	chr4	340	-1.12	4.09e-05	0.00153
Gm1604b	chr17	403	-1.12	1.24e-05	0.000638
Dab1	chr4	460	-1.11	0.00298	0.0334
Rbm20	chr19	702	-1.11	0.000164	0.00429
Mdc1	chr17	254	-1.1	1.72e-05	0.000815
Neil2	chr14	496	-1.1	3.47e-05	0.00137
Bmp3	chr5	951	-1.09	1.25e-05	0.000642
Cbr3	chr16	771	-1.09	2.19e-11	1.16e-08
Kcnh7	chr2	311	-1.08	0.00149	0.0207
Sez6l	chr5	508	-1.08	6.34e-05	0.00216
A830018L16Rik	chr1	692	-1.07	7.45e-08	9.84e-06
AK030236	chr5	351	-1.07	0.000596	0.0109
5730494M16Rik	chr18	224	-1.06	0.000317	0.00702
Cenpj	chr14	309	-1.06	0.000378	0.00788
Fhod3	chr18	224	-1.06	0.000317	0.00702
Gcnt2	chr13	415	-1.06	5.87e-06	0.000351
Gm14446	chr19	490	-1.06	0.00019	0.00483
Ifit1	chr19	490	-1.06	0.00019	0.00483
Kcnh7	chr2	325	-1.06	0.000415	0.00845
Sgcd	chr11	447	-1.06	0.00153	0.021
Abcb1a	chr5	308	-1.05	3.46e-06	0.000231
Abcb1b	chr5	308	-1.05	3.46e-06	0.000231
Herc1	chr9	620	-1.05	3.63e-06	0.00024
Apba1	chr19	447	-1.04	3.67e-07	3.73e-05
Nasp	chr4	336	-1.04	1e-05	0.000541
Lrp5	chr19	494	-1.03	0.00144	0.0203
Cyp2j9	chr4	267	-1.01	0.00125	0.0185
Galnt11	chr5	252	-1.01	0.00365	0.0381
Zdhhc14	chr17	315	-1.01	0.00117	0.0176
1300010F03Rik	chr14	264	1.01	3.02e-06	0.000211
2810474O19Rik	chr6	501	1.01	0.000151	0.00402
Atxn7l1	chr12	388	1.01	9.92e-08	1.24e-05
Cox16	chr12	294	1.01	0.000146	0.00395
Frs2	chr10	522	1.01	8.09e-08	1.05e-05
Gpr155	chr2	394	1.01	7.46e-06	0.000433
Ror2	chr13	674	1.01	2.2e-07	2.44e-05
Stxbp5l	chr16	495	1.01	2.04e-08	3.42e-06
Synj2bp	chr12	294	1.01	0.000146	0.00395
Zfp385b	chr2	537	1.01	1.84e-05	0.000857
1500001A10Rik	chr5	311	1.02	0.000102	0.00305
AK080173	chr6	211	1.02	0.00164	0.0222
C030034L19Rik	chr3	381	1.02	3.22e-05	0.00129
Cdh9	chr15	255	1.02	0.000836	0.0139
E130112N10Rik	chr6	211	1.02	0.00164	0.0222
mKIAA4052	chr11	433	1.02	0.00155	0.0213
Ndst4	chr3	266	1.02	0.00101	0.0159
Rapgef6	chr11	433	1.02	0.00155	0.0213
Srrm4	chr5	311	1.02	0.000102	0.00305
Tapbpl	chr6	211	1.02	0.00164	0.0222
Vamp1	chr6	211	1.02	0.00164	0.0222
Zfp704	chr3	381	1.02	3.22e-05	0.00129
Cd276	chr9	388	1.03	0.000221	0.00537
Clvs2	chr10	254	1.03	1.28e-05	0.000649
Gpr45	chr1	365	1.03	2.81e-08	4.42e-06
Mxd4	chr5	253	1.03	2.44e-05	0.00106
Brp16	chr15	774	1.04	1.43e-06	0.000115
Col12a1	chr9	500	1.04	3.37e-05	0.00134
Fech	chr18	725	1.04	6.43e-07	5.8e-05
Nfix	chr8	422	1.04	0.000186	0.00473
Rsbn1	chr3	216	1.04	0.00138	0.0198
Zmym5	chr14	186	1.04	4.91e-07	4.73e-05
Hs1bp3	chr12	483	1.05	0.000149	0.00399
Il16	chr7	583	1.05	0.000714	0.0124
Inpp5d	chr1	370	1.05	0.000999	0.0157
mKIAA4048	chr7	583	1.05	0.000714	0.0124
Olfml1	chr7	667	1.05	5.03e-07	4.82e-05
Ship	chr1	370	1.05	0.000999	0.0157
Thsd7a	chr6	304	1.05	0.000422	0.00854
AK045837	chr19	369	1.06	0.00431	0.0425
Grid2	chr6	287	1.06	0.00226	0.0275
Igsf3	chr3	387	1.06	0.00463	0.0446
Ntng1	chr3	461	1.06	0.00102	0.016
Snx15	chr19	369	1.06	0.00431	0.0425
Srpk2	chr5	409	1.06	0.00162	0.0219
Syt9	chr7	875	1.06	1.47e-06	0.000117
Ccdc109a	chr10	338	1.07	0.00493	0.0464
Cdh13	chr8	400	1.07	4.53e-07	4.42e-05
Fmn2	chr1	151	1.07	0.00142	0.0201
Lrch1	chr14	386	1.07	6.16e-12	3.95e-09
Otud7a	chr7	299	1.07	4.13e-06	0.000264
Slc6a17	chr3	345	1.07	8.08e-12	4.99e-09
AK052812	chr19	249	1.08	0.00253	0.0296
Crlf1	chr8	476	1.08	1.22e-06	9.96e-05
Dtwd2	chr18	334	1.08	3.12e-05	0.00126
Ezr	chr17	241	1.08	4.3e-08	6.15e-06
Nkx2-9	chr12	823	1.08	2.45e-06	0.000179
Siglech	chr7	406	1.08	0.000178	0.00457
Zfat	chr15	301	1.08	0.000311	0.00693
Bdp1	chr13	321	1.09	2.45e-11	1.28e-08
Ncam1	chr9	400	1.09	0.0032	0.035
NOX1	chrX	341	1.09	0.00168	0.0225
Pld3	chr7	213	1.09	0.00305	0.0339
Scn3a	chr2	360	1.09	0.00016	0.0042
Xkrx	chrX	341	1.09	0.00168	0.0225
Kcng2	chr18	439	1.1	0.000125	0.00349
9430015G10Rik	chr4	256	1.11	0.00428	0.0424
Bbs5	chr2	235	1.11	8.75e-06	0.000487
Diap2	chrX	526	1.11	0.00037	0.00778
Fam134b	chr15	165	1.11	0.000563	0.0105
Mbnl2	chr14	278	1.11	2.65e-06	0.000188
Tnfaip1	chr11	528	1.11	0.000216	0.00528
AK082553	chrX	441	1.12	0.00373	0.0387
Arl15	chr13	303	1.12	5.15e-07	4.91e-05
ClaspL	chr7	303	1.12	0.000694	0.0122
Lct	chr1	391	1.12	0.000333	0.00726
Osbp2	chr11	324	1.12	7.3e-09	1.5e-06
Osbp2	chr11	399	1.12	1.55e-05	0.000756
Sfrs16	chr7	303	1.12	0.000694	0.0122
Tdrd6	chr17	598	1.12	6.7e-05	0.00226
Ufd1l	chr16	548	1.12	0.002	0.0253
Tspan18	chr2	285	1.13	0.00151	0.0209
AK046351	chr5	340	1.14	4.39e-06	0.000279
Fgd3	chr13	705	1.14	2.17e-11	1.16e-08
Kcng2	chr18	407	1.14	4.49e-05	0.00165
Pex5l	chr3	438	1.15	0.000272	0.00625
3110009E18Rik	chr1	509	1.16	0.000158	0.00418
6030446N20Rik	chr18	379	1.16	4.08e-05	0.00153
Disc1	chr8	514	1.16	0.000551	0.0104
Fgf1	chr18	522	1.16	7.88e-08	1.04e-05
Mrpl4	chr9	264	1.16	3.7e-05	0.00143
Ndst4	chr3	244	1.16	0.00416	0.0416
Cacna2d1	chr5	172	1.17	5.94e-05	0.00205
Crtc3	chr7	405	1.17	1.89e-08	3.19e-06
Cul7	chr17	212	1.17	3.07e-06	0.000212
Mfsd4	chr1	663	1.17	6.71e-07	6.02e-05
mKIAA0076	chr17	212	1.17	3.07e-06	0.000212
Rab27b	chr18	313	1.17	0.000247	0.00579
Scube1	chr15	688	1.17	0.000266	0.00614
Slc6a17	chr3	2412	1.17	1.06e-52	3.26e-48
B3gnt3	chr8	393	1.18	0.00294	0.0331
Cstf3	chr2	389	1.18	1.69e-05	0.000806
Enpp6	chr8	722	1.18	2.2e-09	5.67e-07
Mkrn1	chr6	280	1.18	0.000685	0.0121
Xrcc4	chr13	262	1.18	0.000828	0.0138
AK090268	chr19	149	1.19	0.000118	0.00334
Col13a1	chr10	159	1.19	0.000779	0.0132
Esco1	chr18	393	1.19	1.2e-05	0.00062
Evi5l	chr8	273	1.19	0.000343	0.00742
Frmd8	chr19	223	1.19	0.00161	0.0218
Mbp	chr18	378	1.19	0.000162	0.00426
mKIAA1911	chr18	393	1.19	1.2e-05	0.00062
Ppp2r5a	chr1	503	1.19	3.02e-30	3.11e-26
Rora	chr9	275	1.19	0.000594	0.0109
Sorcs1	chr19	149	1.19	0.000118	0.00334
Tmem206	chr1	503	1.19	3.02e-30	3.11e-26
Trpm2	chr10	234	1.19	4.79e-05	0.00173
Tspan15	chr10	664	1.19	2.55e-13	2.19e-10
4933406I18Rik	chr7	649	1.2	0.000719	0.0125
Dhx32	chr7	431	1.2	0.00139	0.0199
Ift140	chr17	232	1.2	0.00033	0.00722
Ksr2	chr5	368	1.2	0.000331	0.00723
Nhlrc2	chr19	477	1.2	0.000876	0.0144
Rprd2	chr3	260	1.2	2.43e-05	0.00105
S100b	chr10	580	1.2	7.72e-13	6.12e-10
Tmem204	chr17	232	1.2	0.00033	0.00722
Aggf1	chr13	336	1.21	0.000216	0.00528
Camk2b	chr11	196	1.21	0.00176	0.0232
Kcnab2	chr4	944	1.21	6.08e-06	0.000362
Nrg3	chr14	190	1.21	1.01e-05	0.000543
Slc2a6	chr2	555	1.21	1.85e-07	2.12e-05
Zfp275	chrX	250	1.21	0.00015	0.00402
Adarb1	chr10	383	1.22	4.87e-06	0.000304
Gm98	chr19	236	1.22	1.07e-05	0.000566
Pqbp1	chrX	371	1.22	8.25e-11	3.59e-08
Ptprd	chr4	296	1.22	0.000222	0.00538
Ryr2	chr13	299	1.22	0.00265	0.0306
Strbp	chr2	283	1.22	1.86e-05	0.000865
Them4	chr3	282	1.22	4.97e-05	0.00179
Xrra1	chr7	513	1.22	0.000803	0.0135
A4galt	chr15	416	1.23	0.00248	0.0292
AF529169	chr9	878	1.24	3.45e-06	0.000231
Rnasel	chr1	422	1.24	0.000682	0.0121
Zdhhc14	chr17	480	1.24	9.81e-06	0.000532
Ankrd29	chr18	150	1.25	0.00117	0.0175
Clvs2	chr10	270	1.25	0.000738	0.0127
Fat3	chr9	289	1.25	0.000136	0.00373
Peli2	chr14	565	1.25	2.71e-08	4.31e-06
Psme4	chr11	437	1.25	0.000147	0.00395
St14	chr9	505	1.25	0.000471	0.00923
Cpvl	chr6	195	1.26	0.00119	0.0178
Hcn3	chr3	435	1.26	4.17e-06	0.000267
Nbas	chr12	493	1.26	6.54e-06	0.000386
Sgcd	chr11	335	1.26	0.00488	0.0461
Slco4c1	chr1	418	1.26	0.00217	0.0267
Nckap1	chr2	773	1.27	0.00148	0.0207
Ttll11	chr2	384	1.27	0.000152	0.00405
Cald1	chr6	508	1.28	4.63e-08	6.53e-06
Gm5887	chr6	371	1.28	0.00173	0.023
Ptprd	chr4	215	1.28	8.93e-11	3.8e-08
Rnf10	chr5	543	1.28	0.00263	0.0305
Grb2	chr11	364	1.29	6.27e-12	3.95e-09
Nav2	chr7	216	1.29	0.000107	0.00315
4931408A02Rik	chr16	479	1.3	0.000228	0.00545
Auts2	chr5	355	1.3	2.86e-08	4.46e-06
C21orf63	chr16	479	1.3	0.000228	0.00545
Gipc1	chr8	571	1.3	7.65e-09	1.53e-06
Notch1	chr2	224	1.3	8.86e-06	0.000492
Rbfox1	chr16	349	1.3	0.000126	0.00351
Ptprd	chr4	826	1.31	8.2e-13	6.33e-10
Bean1	chr8	569	1.32	1.49e-06	0.000118
Caskin2	chr11	627	1.32	0.000282	0.00639
Cav1	chr6	357	1.32	1.02e-07	1.27e-05
Id3	chr4	322	1.32	0.000123	0.00345
Mgll	chr6	494	1.32	3.36e-06	0.000227
Fscn2	chr11	339	1.33	4.08e-05	0.00153
Sap130	chr18	333	1.33	0.000125	0.0035
AK082553	chrX	213	1.35	0.00322	0.0351
Mbd6	chr10	316	1.35	2.02e-13	1.84e-10
AK044425	chr3	270	1.36	1.89e-08	3.19e-06
Hdac8	chrX	233	1.36	0.000187	0.00474
Klhl29	chr12	343	1.36	7.21e-07	6.33e-05
mKIAA1707	chr16	481	1.36	0.000353	0.00754
Senp7	chr16	481	1.36	0.000353	0.00754
Btrc	chr11	507	1.37	3.68e-25	2.84e-21
Clip4	chr17	421	1.37	2.87e-09	6.98e-07
Fbxw11	chr11	507	1.37	3.68e-25	2.84e-21
mKIAA0650	chr17	421	1.37	2.87e-09	6.98e-07
Nkain2	chr10	394	1.37	8.88e-08	1.14e-05
Ptprd	chr4	362	1.37	0.000253	0.00589
Rims1	chr1	221	1.37	1.66e-08	2.88e-06
AK080816	chr10	377	1.38	0.000201	0.00504
AK138135	chr10	377	1.38	0.000201	0.00504
av	chr10	377	1.38	0.000201	0.00504
Calcoco1	chr15	244	1.39	2.84e-05	0.00117
mKIAA1112	chr1	453	1.39	0.000367	0.00776
Peli2	chr14	249	1.39	3.87e-06	0.000251
A830018L16Rik	chr1	251	1.41	3.27e-05	0.00131
Mlyk	chr16	385	1.41	4.63e-07	4.48e-05
Mylk	chr16	385	1.41	4.63e-07	4.48e-05
Ranbp1	chr16	230	1.41	4.04e-07	4.02e-05
Tbc1d22a	chr15	427	1.41	4.13e-10	1.34e-07
4933439F18Rik	chr11	259	1.42	1.4e-07	1.69e-05
Trpm3	chr19	429	1.42	1.44e-06	0.000115
Sh3glb2	chr2	432	1.43	2.01e-05	0.000914
Adcy8	chr15	199	1.45	0.000752	0.0128
Lrp1b	chr2	752	1.45	1.71e-06	0.000134
Prkce	chr17	184	1.45	0.000116	0.00331
Vps52	chr17	243	1.45	4.48e-09	9.88e-07
2900083I11Rik	chr5	363	1.46	2.65e-07	2.83e-05
Sema6a	chr18	237	1.46	9.4e-05	0.00287
Srrm3	chr5	363	1.46	2.65e-07	2.83e-05
Wnt7b	chr15	285	1.47	0.001	0.0157
0610007P08Rik	chr13	217	1.48	0.000468	0.00919
Acot10	chr15	183	1.48	1.95e-07	2.21e-05
AK084059	chr15	183	1.48	1.95e-07	2.21e-05
Ccdc136	chr6	347	1.48	2.09e-05	0.000941
Cd84	chr1	712	1.48	6.55e-10	1.97e-07
Thsd4	chr9	229	1.48	1.58e-06	0.000124
Ube2g1	chr11	709	1.49	0.000501	0.00966
Tgfbr2	chr9	225	1.5	9.87e-08	1.24e-05
Txnl4a	chr18	584	1.5	3.69e-12	2.43e-09
Xkr7	chr2	170	1.5	0.00225	0.0274
AK042300	chr7	490	1.52	7.68e-09	1.53e-06
AK085201	chr2	298	1.52	3.18e-05	0.00128
BC048584	chr9	344	1.52	2.06e-08	3.44e-06
Tmc3	chr7	490	1.52	7.68e-09	1.53e-06
Bche	chr3	208	1.53	6.39e-07	5.79e-05
Dhx33	chr11	828	1.53	9.56e-05	0.00291
Cacna1c	chr6	427	1.54	1.8e-05	0.000842
Csmd1	chr8	225	1.54	1.67e-06	0.000131
Dcp1b	chr6	427	1.54	1.8e-05	0.000842
Trank1	chr9	537	1.55	0.000217	0.0053
Klhl21	chr4	173	1.56	0.000693	0.0122
1500001A10Rik	chr5	221	1.57	9.77e-05	0.00294
Rangap1	chr15	244	1.57	3.72e-05	0.00143
Srrm4	chr5	221	1.57	9.77e-05	0.00294
Drg1	chr11	418	1.58	7.31e-14	7.52e-11
Myrip	chr9	149	1.6	0.000183	0.00469
Pak4	chr7	312	1.6	9.19e-08	1.17e-05
Sh3bp1	chr15	423	1.6	2.8e-05	0.00116
Mro	chr18	278	1.63	0.0033	0.0357
Tarbp1	chr8	781	1.64	1.43e-10	5.4e-08
(FHF-4C)	chr14	420	1.66	2.33e-08	3.77e-06
Dscaml1	chr9	227	1.66	1.26e-08	2.26e-06
Fgf14	chr14	420	1.66	2.33e-08	3.77e-06
Slc6a15	chr10	379	1.66	0.000134	0.00369
Col11a2	chr17	289	1.67	4.14e-08	5.98e-06
Creb3l2	chr6	515	1.67	4.01e-09	9.03e-07
Rbfox3	chr11	251	1.67	7.7e-06	0.000441
Rrm2b	chr15	319	1.68	1.63e-07	1.91e-05
Lrrc28	chr7	315	1.71	9.26e-05	0.00284
Kif7	chr7	365	1.72	3.45e-07	3.57e-05
Drp2	chrX	275	1.73	0.000118	0.00335
Pgcp	chr15	290	1.73	0.0045	0.0439
Mir1897	chr3	291	1.74	3.49e-08	5.23e-06
Sox2ot	chr3	291	1.74	3.49e-08	5.23e-06
Bfsp2	chr9	415	1.76	3.32e-09	7.87e-07
Ntng1	chr3	317	1.76	3.24e-12	2.17e-09
Samd12	chr15	405	1.77	2.74e-06	0.000194
4632419I22Rik	chr11	426	1.79	1.49e-10	5.48e-08
Dapk1	chr13	170	1.79	7.62e-09	1.53e-06
5830403L16Rik	chr1	259	1.81	0.00173	0.0229
AK044033	chr1	259	1.81	0.00173	0.0229
Msh6	chr17	196	1.82	7.45e-09	1.52e-06
Fam168a	chr7	580	1.84	4.41e-18	1.05e-14
Ccm2	chr11	219	1.86	1.32e-05	0.000666
Grip1	chr10	239	1.86	6.41e-05	0.00219
Slc45a3	chr1	466	1.86	6.7e-10	1.99e-07
Bat1a	chr17	345	1.88	7.17e-08	9.58e-06
H2-B2	chr17	345	1.88	7.17e-08	9.58e-06
H2-D1	chr17	345	1.88	7.17e-08	9.58e-06
Fbxo6	chr4	331	1.9	1.67e-12	1.25e-09
Psmd3	chr11	569	1.9	0.000476	0.0093
Rab3c	chr13	255	1.91	3.34e-09	7.87e-07
Fhad1	chr4	259	1.95	5.91e-07	5.5e-05
C730048C13Rik	chr19	224	1.96	7.86e-07	6.78e-05
Ncoa6	chr2	196	1.96	1.72e-12	1.25e-09
Ntrk2	chr13	193	1.96	6.36e-10	1.93e-07
Cbara1	chr10	149	1.97	0.000459	0.00909
H6pd	chr4	691	1.99	1.45e-07	1.73e-05
Adamts17	chr7	299	2	7.27e-08	9.68e-06
Plxnd1	chr6	253	2	1.27e-06	0.000104
Fbxo32	chr15	258	2.03	5.88e-09	1.24e-06
Sh3rf1	chr8	267	2.03	3.3e-07	3.42e-05
Arhgap12	chr18	1055	2.04	1.18e-16	2.14e-13
Arv1	chr8	458	2.04	2.31e-08	3.76e-06
Zfhx4	chr3	217	2.09	2.81e-06	0.000197
Cachd1	chr4	367	2.1	0.00165	0.0222
Etv3	chr3	217	2.1	7.78e-09	1.54e-06
Ptprd	chr4	272	2.1	9.29e-09	1.77e-06
Sfxn1	chr13	205	2.1	3.91e-08	5.75e-06
Plxdc2	chr2	208	2.14	0.00354	0.0374
Fat3	chr9	262	2.18	1.98e-05	0.000903
Sema5b	chr16	162	2.18	0.000693	0.0122
Jmjd6	chr11	311	2.19	0.00358	0.0378
mKIAA0585	chr11	311	2.19	0.00358	0.0378
Ugcgl2	chr14	205	2.19	0.00252	0.0295
Uggt2	chr14	205	2.19	0.00252	0.0295
Rnf220	chr4	191	2.25	2.58e-05	0.0011
AK011568	chr11	162	2.3	0.000403	0.00826
AK085522	chr11	162	2.3	0.000403	0.00826
Cacng2	chr15	245	2.32	0.00124	0.0183
Thsd1	chr8	164	2.32	0.000465	0.00915
Adap1	chr5	319	2.39	8.99e-11	3.8e-08
Filip1	chr9	275	2.41	4.49e-06	0.000284
AK029473	chr6	369	2.43	1.78e-06	0.000139
AK054076	chr6	369	2.43	1.78e-06	0.000139
Epb4.1l4a	chr18	489	2.43	9.77e-05	0.00294
Grin2a	chr16	280	2.58	6.42e-15	7.92e-12
Plcb1	chr2	228	2.59	0.00241	0.0286
Kcnk2	chr1	365	2.78	0.000676	0.012
Itgb1	chr8	452	2.81	0.000913	0.0149
Ap2s1	chr7	613	2.84	9.67e-11	3.88e-08
Hyou1	chr9	401	2.86	0.000543	0.0103
Pcsk2	chr2	283	2.87	1.98e-09	5.15e-07
Arnt2	chr7	231	2.93	2.95e-05	0.0012
Grid1	chr14	263	2.93	0.00515	0.0478
Ighmbp2	chr19	210	2.95	9.26e-07	7.75e-05
Smndc1	chr19	274	3.03	0.00103	0.016
Wbscr17	chr5	213	3.05	0.000146	0.00395
Psmd13	chr7	484	3.09	4.13e-11	2.02e-08
Ptprd	chr4	255	3.11	0.00494	0.0465
Tmcc1	chr6	212	3.14	0.000971	0.0155
Ankrd6	chr4	247	3.19	2.51e-05	0.00108
mKIAA0957	chr4	247	3.19	2.51e-05	0.00108
Arhgap24	chr5	177	3.3	3.53e-09	8.11e-07
Sec24a	chr11	240	3.3	0.000414	0.00844
Sgcd	chr11	237	3.37	8.18e-06	0.000463
Scube1	chr15	219	3.38	5.29e-05	0.00187
Wars	chr12	283	3.41	3.09e-16	5.02e-13
AK134673	chr4	290	3.43	0.00011	0.0032
Csmd3	chr15	454	3.43	8.01e-10	2.36e-07
Bcor	chrX	307	3.44	4.84e-06	0.000303
2010321M09Rik	chr9	185	3.46	1.14e-06	9.43e-05
A830018L16Rik	chr1	414	3.55	0.00326	0.0354
Necab2	chr8	188	3.59	0.00288	0.0327
Fam73a	chr3	262	3.85	0.000522	0.00999
Itga7	chr10	317	3.85	3.53e-05	0.00139
Usp50	chr2	220	3.85	0.00113	0.0172
Usp8	chr2	220	3.85	0.00113	0.0172
Cadm1	chr9	351	3.91	0.002	0.0253
Phf14	chr6	238	3.99	9.49e-11	3.88e-08
fad104	chr3	275	4.03	0.000335	0.00728
Fndc3b	chr3	275	4.03	0.000335	0.00728
AK213543	chr6	214	4.05	0.00322	0.0352
Clstn3	chr6	214	4.05	0.00322	0.0352
Ak5	chr3	778	4.07	0.00332	0.0358
Slit3	chr11	318	4.07	9.68e-11	3.88e-08
Mro	chr18	299	4.21	0.00102	0.016
4632411B12Rik	chr1	343	4.23	0.000463	0.00912
Kiaa1310	chr1	343	4.23	0.000463	0.00912
Dcx	chrX	484	4.3	0.00136	0.0196
Slc39a10	chr1	289	4.32	0.00129	0.0189
Aco1	chr4	375	4.49	0.00425	0.0422
Nup214	chr2	371	4.6	0.000107	0.00315
Stim1	chr7	204	4.6	0.000181	0.00464
Ccng2	chr5	202	4.68	2.51e-05	0.00108
Gstcd	chr3	268	4.7	1.01e-05	0.000546
Rapgef6	chr11	282	4.77	3.76e-11	1.87e-08
March8	chr6	535	4.83	6.08e-11	2.8e-08
Slco2a1	chr9	188	5.06	3.46e-14	3.82e-11
Hectd1	chr12	376	5.07	8.31e-05	0.00263
Capn5	chr7	205	5.08	8.3e-05	0.00263
Ipo13	chr4	475	5.08	8.62e-05	0.00269
Mdm2	chr10	231	5.12	2.19e-07	2.44e-05
Fgfr1	chr8	561	5.16	4.55e-23	2.01e-19
Sema3e	chr5	244	5.21	6.68e-08	9.05e-06
Bex4	chrX	329	5.24	0.00013	0.00359
Svil	chr18	271	5.33	2.78e-08	4.4e-06
Arhgef9	chrX	245	5.35	1.12e-05	0.000585
Slc12a5	chr2	353	5.35	2.69e-05	0.00113
Ntm	chr9	223	5.36	4.94e-08	6.87e-06
Rapgef1	chr2	624	5.36	4.31e-05	0.0016
Shank1	chr7	484	5.36	2.6e-05	0.0011
Prickle2	chr6	213	5.43	2.24e-05	0.000995
Sfswap	chr5	312	5.44	1.82e-05	0.00085
Srsf8	chr5	312	5.44	1.82e-05	0.00085
Fam84b	chr15	406	5.8	3.52e-07	3.61e-05
Iqcj-schip1	chr3	206	5.84	2.35e-10	8.34e-08
Schip1	chr3	206	5.84	2.35e-10	8.34e-08
Chl1	chr6	503	5.9	5.68e-10	1.75e-07
Pla2g7	chr17	251	5.91	1.57e-10	5.65e-08
Gm9766	chr10	225	5.99	6.75e-11	3.01e-08
Zmym4	chr4	226	6.02	6.08e-11	2.8e-08
Csnk1d	chr11	283	6.06	1.31e-13	1.22e-10
Mapkap1	chr2	244	6.06	6.82e-11	3.01e-08
Cbx1	chr11	413	6.33	1.39e-10	5.35e-08
AK139280	chr17	313	6.41	3.17e-07	3.31e-05
Mios	chr6	196	6.41	2.06e-12	1.45e-09
mKIAA0578	chr17	313	6.41	3.17e-07	3.31e-05
Nrxn1	chr17	313	6.41	3.17e-07	3.31e-05
Hdh	chr5	491	6.49	2.53e-40	3.91e-36
Htt	chr5	491	6.49	2.53e-40	3.91e-36
Sybu	chr15	317	6.53	1.74e-12	1.25e-09
Dyrk1a	chr16	318	6.57	4.63e-10	1.47e-07
Gnao1	chr8	386	6.59	4.24e-11	2.05e-08
Zfp292	chr4	559	6.63	3.07e-13	2.56e-10
Kdm3b	chr18	230	6.7	1.26e-11	7.05e-09
mKIAA1082	chr18	230	6.7	1.26e-11	7.05e-09
Grin2b	chr6	213	6.83	3.56e-08	5.3e-06
Pde4dip	chr3	242	6.84	1.16e-13	1.11e-10
Slc12a6	chr2	420	6.85	3.36e-08	5.11e-06
Spnb2	chr11	153	6.97	1.73e-08	2.96e-06
Gnaq	chr19	705	7.05	1.29e-08	2.31e-06
Cisd1	chr10	310	7.06	6.79e-15	8.06e-12
Dclk1	chr3	205	7.14	2.33e-16	3.99e-13
Syt4	chr18	408	7.17	4.03e-16	6.23e-13
Ensa	chr3	522	7.2	5.62e-09	1.2e-06
Smarca4	chr9	286	7.28	4.9e-09	1.07e-06
Cryab	chr9	370	7.77	2.96e-19	7.62e-16
sept8	chr11	1429	7.8	2.66e-10	9.14e-08
Cdc42se2	chr11	432	7.93	1.57e-10	5.65e-08
Kalrn	chr16	239	8.07	3.05e-21	8.56e-18
Slc24a2	chr4	278	8.55	5.36e-23	2.07e-19
Kif5a	chr10	396	8.7	4.9e-24	3.03e-20
AK158095	chr6	321	8.8	1.8e-22	5.57e-19
Serbp1	chr6	321	8.8	1.8e-22	5.57e-19

## Sheet: Table S4
Table S4: Overlap of genes with changes in m6A levels in 5 months old naive mice and genes described to be mis-spliced in R6/1 mice
Gene name
1700008O03Rik
4930402H24Rik
Adamts10
Amz1
Anks1
Anks1b
Arap1
Arhgap39
Atr
Atxn7l1
Bai2
Bcas3
Csmd3
Dcaf6
Dzip1l
Elmo3
Eml6
Epn3
Fbf1
Fbxo6
Fip1l1
Fmnl2
Foxj3
Gria3
Grm5
H2-Q6
Hyi
Ifnar1
Igsf3
Igsf9b
Kif7
Lyrm1
Macf1
Mbd6
Nfix
Nrg1
Ntng1
Odz2
Park2
Pde10a
Pde4b
Phactr2
Ppip5k1
Ptpn12
Ptprk
Ptprn2
Radil
Scube3
Slc16a8
Smarcd3
Sorbs2
Sox5
Synpo
Taok3
Tmem161a
Tmem164
Tnfrsf25
Trip12
Wrn
Ybx1
Zscan20

## Sheet: Table S5
Table S5: Overlap of genes with changes in m6A levels in 8 months old naive mice and genes described to be mis-spliced in R6/1 mice
Gene name
Fxr1
Ptpn2
Naa10
Mto1
Fancm
Ube2n
Zbtb20
Kalrn
Tmod3
Cklf
Wbp11
Gas2l2
Stk10
Mdc1
Cenpj
Fhod3
Abcb1b
2810474O19Rik
Atxn7l1
Rapgef6
Brp16
Nfix
Igsf3
Ntng1
Lrch1
Crlf1
Dtwd2
Ncam1
Diap2
Fam134b
Mkrn1
Evi5l
Camk2b
Kcnab2
Slc2a6
Xrra1
AF529169
Slco4c1
Nav2
Mbd6
Rims1
Mylk
Trpm3
Vps52
Sema6a
0610007P08Rik
Tmc3
Trank1
Sh3bp1
Mro
Tarbp1
Slc6a15
Rbfox3
Kif7
Dapk1
Grip1
Slc45a3
Fbxo6
Psmd3
Zfhx4
Rnf220
Epb4.1l4a
Csmd3
Fndc3b
Mdm2
Svil
Arhgef9
Rapgef1
Shank1
Csnk1d
Nrxn1
Grin2b
Dclk1

## Sheet: Table S6
Table S6: Overlap between genes with m6A changes in 5 months old naive mice and genes with an altered poly(A) tail length in R6/1 mice
Gene name
Cblb
A330023F24Rik
Mrps18a
Zzef1
5730522E02Rik
Memo1
Nsmaf
Wdr37
Ptprd
Gm3604
Tcf12
Zswim7
Flnb
Pde4b
Smg7
Mrpl38
Tulp4
Ikbkg
Sgcd
Ccdc110
Foxj3
Smc5
Btrc
Csmd1
Eml6
Ptprk
Khdrbs2
Lyrm1
Ppp1r13b
St3gal3
Usp45
Prkag2
Wipf1
Ispd
Tex11
Usp37
Coro1a
Ero1lb
4930402H24Rik
Dscaml1

## Sheet: Table S7
Table S7: Overlap between genes with m6A changes in 8 months old naive mice and genes with an altered poly(A) tail length in R6/1 mice
Gene name
1700007K13Rik
2810474O19Rik
3110009E18Rik
5830403L16Rik
Arhgef9
Arl15
Auts2
Bex4
Btrc
Cacna1c
Cklf
Col12a1
Csmd1
Csnk1d
Csrnp3
Dscaml1
Dtwd2
Dyrk1a
Fam168a
Fbxo32
Fgf14
Gnaq
Htt
Ispd
Itgb1
Kdm3b
Kif5a
Lrp5
Mab21l2
Mapkap1
Mbnl2
Mdm2
Ndst4
Pde4dip
Pde5a
Peli2
Pex5l
Phf14
Plcb1
Pqbp1
Psme4
Ptprd
Rangap1
Rapgef6
Rnf220
Ror2
Serbp1
Sez6l
Sfswap
Sgcd
Slc12a5
Slc12a6
Slc24a2
Slc45a3
Smg7
Srpk2
Strbp
Syt4
Uqcrc2
Usp8
Zmym4

## Sheet: Table S8
Table S8: List of all biological functions and their associated genes from IPA core Analysis for differentially hypo-and hypermethylated transcripts in 5 months old naive mice (KI vs WT comparison)
Hypomethylated transcripts
Categories	B-H p-value	Genes
Disease and Disorders
Experimental autoimmune encephalomyelitis	3,35E-02	CAV1,CBLB,CD276,FAS,HLA-A,IKBKG,mir-29,MR1,RFTN1,SLC1A3,TRPM2
Molecular and Cellular Functions
Synaptic transmission	7,74E-03	ANKS1B,CDH8,GRIA3,GRM5,GRM8,HLA-A,NTNG1,SHANK2,SLC1A3,ZZEF1
Hypermethylated transcripts
Categories	B-H p-value	Genes
Disease and Disorders
Neural tube defect	6,71E-03	CASP9,DACT1,DVL3,KIF7,PAX2,PDGFRA,PTPRF,TGFB2,TWIST1,YBX1
Congenital neurological disorder	7,12E-03	CASP9,DACT1,DVL3,KIF7,NFIX,NTN1,PAX2,PDGFRA,PTPRF,TGFB2,TWIST1,YBX1,ZNF423
Abnormal morphology of neurites	9,05E-03	CCND2,CHL1,DACT1,Gprasp2,KNDC1,NEFL,SEMA5A,SH3GL1,TGFBR2,VEGFA,ZNF423
Abnormal morphology of skull	1,64E-02	ARSB,KLF2,MMP16,NAGLU,NFIX,PAX2,PDGFRA,TGFB2,TWIST1,VEGFA,YBX1
Molecular and Cellular Functions
Microtubule dynamics	8,81E-03	ARHGAP5,ARSB,BCAS3,CHL1,CORO1A,CTCF,DACT1,DZIP1L,ERC2,GALR2,GNA12,Gprasp2,HDAC6,KLF2,KNDC1,NCDN,NEFL,NTN1,OLFM1,ONECUT1,PAK4,PRKCE,RTN4R,SEMA5A,SYNPO,VEGFA,WIPF1,WNT7A,ZNF423,ZSWIM6
Organization of cytoplasm	9,05E-03	ARHGAP5,ARSB,BCAS3,CHL1,COBL,CORO1A,CTCF,DACT1,DZIP1L,ERC2,GALR2,GNA12,Gprasp2,HDAC6,KLF2,KNDC1,NAGLU,NCDN,NEFL,NTN1,OLFM1,ONECUT1,PAK4,PRKCE,RTN4R,SEMA5A,SYNJ2BP,SYNPO,TGFB2,VEGFA,WIPF1,WNT7A,ZNF423,ZSWIM6
Proliferation of neural cells	1,20E-02	ARHGAP5,BMP6,CELF2,DSCAML1,KNDC1,NEFL,NTN1,PAK4,PAX2,PTPRF,RTN4R,SEMA5A,SOX5,SYNPO,TGFBR2,TWIST1,VEGFA,WNT7A,ZNF423
Formation of cellular protrusions	1,64E-02	ARHGAP5,BCAS3,CHL1,CTCF,DACT1,DZIP1L,ERC2,GALR2,GNA12,Gprasp2,KNDC1,NCDN,NEFL,NTN1,ONECUT1,PAK4,PRKCE,RTN4R,SYNPO,VEGFA,WIPF1,WNT7A,ZNF423,ZSWIM6
Morphology of neurites	1,64E-02	CCND2,CHL1,DACT1,Gprasp2,KNDC1,MYH14,NEFL,RTN4R,SEMA5A,SH3GL1,TGFBR2,VEGFA,ZNF423
Outgrowth of neurites	1,90E-02	ARHGAP5,CELF2,DSCAML1,NTN1,PAK4,PAX2,PTPRF,RTN4R,SEMA5A,VEGFA
Formation of cytoskeleton	1,90E-02	COBL,CORO1A,GALR2,GNA12,NEFL,NTN1,PAK4,PRKCE,TGFBR2,WIPF1
Development of neural cells	2,33E-02	ARHGAP5,CACNB4,CHL1,CTCF,DACT1,ERC2,GALR2,Gprasp2,KNDC1,NCDN,NEFL,NRG3,NTN1,ONECUT1,PAK4,RTN4R,SYNPO,TGFB2,TGFBR2,VEGFA,WNT7A,ZNF423,ZSWIM6

## Sheet: Table S9
Table S9: List of all biological functions and their associated genes from IPA core Analysis for differentially hypermethylated transcripts in 8 months old naive mice 8 (KI vs WT comparison)
Hypermethylated transcripts
Categories	B-H p-value	Genes
Disease and Disorders
Cognitive impairment	0.00111	ADCY8,ARHGEF9,CAMK2B,GRIN2A,HTT,KALRN,KCNAB2,MBNL2,NCAM1,NFIX,NRXN1,PEX5L,PLCB1,SHANK1,SLC24A2,Sox2ot,TRPM2
Seizure disorder	0.00164	ADARB1,ARV1,GNAO1,GNAQ,GRIN2A,GRIN2B,HTT,HYOU1,KCNAB2,KCNK2,KIF5A,MBNL2,NCAM1,PCDH15,PLCB1,PRICKLE2,RBFOX1,RIMS1,SLC12A5
Abnormal morphology of neurons	0.00206	ARHGEF9,CACNA1C,CAV1,CHL1,COL13A1,DCX,DYRK1A,FAT3,GRID2,HTT,ITGB1,KALRN,KIF5A,MBNL2,MDM2,NCAM1,NTRK2,PAK4,PLCB1,RIMS1,ROR2,SEMA5B,SHANK1,SLC12A5,SLC12A6,SLC6A15,TGFBR2
Molecular and Cellular Functions
Synaptic depression	2.14e-06	ADCY8,ARHGEF9,CAMK2B,CAV1,DYRK1A,FMN2,GNAQ,GRID2,GRIN2B,HLA-A,HTT,MGLL,NOTCH1,NRXN1,NTRK2,RIMS1,SLC24A2
Neurotransmission	0.000149	ADARB1,ADCY8,ARHGEF9,CACNA1C,CACNG2,CLSTN3,FGF14,GIPC1,GNAO1,GNAQ,GRID2,GRIN2A,GRIN2B,HCN3,HLA-A,HTT,ITGB1,KALRN,MBNL2,NRXN1,NTNG1,RIMS1,SLC12A5
Formation of cellular protrusions	0.000182	AUTS2,CAMK2B,CAV1,CHL1,CSMD3,CSNK1D,DCX,DISC1,DYRK1A,FGD3,FGF1,FGFR1,GNAO1,GRID2,HTT,IFT140,ITGB1,KALRN,MYLK,NCAM1,NCKAP1,NKX2-8,NOTCH1,NRXN1,NTNG1,NTRK2,PAK4,PCDH15,PQBP1,PRICKLE2,PRKCE,RIMS1,ROR2,S100B,SEMA6A,SLC12A5,SLIT3
Microtubule dynamics	0.000182	AUTS2,CAMK2B,CAV1,CHL1,CRYAB,CSMD3,CSNK1D,DCX,DISC1,DYRK1A,FGD3,FGF1,FGFR1,GNAO1,GRID2,GRIP1,HTT,IFT140,ITGB1,KALRN,KIF5A,MGLL,MYLK,NCAM1,NCKAP1,NKX2-8,NOTCH1,NRXN1,NTNG1,NTRK2,PAK4,PCDH15,PLXND1,PQBP1,PRICKLE2,PRKCE,RIMS1,ROR2,S100B,SEMA5B,SEMA6A,SLC12A5,SLIT3
Developmental process of synapse	0.000333	CACNG2,CADM1,CAV1,CDH9,CLSTN3,DISC1,GRID2,HTT,ITGB1,KALRN,NCAM1,NRXN1,NTRK2,PLXND1,SHANK1
Processing of mRNA	0.000378	DYRK1A,MBNL2,PLCB1,PQBP1,RAPGEF1,RBFOX1,Rbfox3,SFSWAP,SRPK2
Branching of neurons	0.000411	CAMK2B,CAV1,CHL1,DCX,DISC1,DYRK1A,FGFR1,GRID2,HTT,ITGB1,KALRN,NOTCH1,NTRK2,RIMS1,ROR2,S100B,SEMA6A,SLC12A5
Plasticity of synapse	0.000722	ARHGEF9,CAMK2B,GIPC1,GRIN2A,GRIN2B,HTT,KALRN,MBNL2,NTRK2,RIMS1,S100B
Excitatory postsynaptic potential	0.000862	ARHGEF9,CLSTN3,GRID2,GRIN2A,GRIN2B,HTT,KALRN,MBNL2,NRXN1,RIMS1,SHANK1,SLC12A5
Long-term potentiation	0.001	ADCY8,ARHGEF9,CAMK2B,CASKIN2,DYRK1A,GNAQ,GRIN2A,GRIN2B,HTT,MBNL2,MGLL,NOTCH1,NTRK2,RIMS1,S100B,SLC24A2,SRPK2
Physiological System Development and Function
Cognition	5.38e-06	ADCY8,ARHGEF9,CACNA1C,CAMK2B,CASKIN2,CHL1,CSMD1,DYRK1A,FMN2,GRID2,GRIN2A,GRIN2B,HTT,ITGB1,KALRN,KCNAB2,MBNL2,MGLL,NCAM1,NFIX,NOTCH1,NRXN1,NTRK2,PEX5L,PLCB1,RIMS1,S100B,SHANK1,SLC12A5,SLC24A2,SYT4,TGFBR2
Learning	1.72e-05	ADCY8,ARHGEF9,CACNA1C,CAMK2B,CASKIN2,CSMD1,FMN2,GRID2,GRIN2A,GRIN2B,HTT,ITGB1,KALRN,KCNAB2,MBNL2,MGLL,NCAM1,NFIX,NOTCH1,NRXN1,NTRK2,PEX5L,PLCB1,RIMS1,S100B,SHANK1,SLC12A5,SLC24A2,SYT4,TGFBR2
Conditioning	0.00016	ADCY8,CADM1,CAMK2B,CSMD1,FMN2,GRID2,GRIN2A,HTT,KALRN,KCNAB2,MGLL,NCAM1,NRG3,NTRK2,PRKCE,RIMS1,SHANK1,SYT4
Locomotion	0.000475	ADARB1,ADCY8,BCHE,CACNA1C,CAV1,CHL1,CRYAB,FGF14,GNAO1,GRID2,GRIN2A,HTT,ITGB1,KALRN,MGLL,NAV2,NCAM1,NTRK2,PCDH15,PRKCE,RIMS1,SLC12A6,SORCS1
Coordination	0.00144	ARV1,CACNG2,CAMK2B,GNAO1,GNAQ,GRID2,GRIN2A,GRIN2B,HLA-A,HTT,KALRN,MBNL2,SHANK1,SLC12A6,STXBP5L,SYT4
Memory	0.00322	ADCY8,CAMK2B,CSMD1,FMN2,GRIN2A,GRIN2B,KALRN,MBNL2,NFIX,NOTCH1,NTRK2,PLCB1,S100B,SHANK1,SLC24A2,SYT4,TGFBR2

## Sheet: Table S10
Table S10: Differential binding analysis between KI and WT mice at 5 months under trained conditions (cut off: adjusted p-value <0.05 and log2fold change > 1 or < -1 )
Gene name	Average peak width	log2FC	p value	FDR
Chd3	450	-10.93	1.25e-19	7.77e-16
Cic	568	-10.24	1.27e-17	4.5e-14
Drap1	323	-9.66	4.35e-16	9.8e-13
Snap47	307	-9.64	7.96e-16	1.64e-12
Pkm2	422	-8.33	2.31e-12	1.73e-09
Calm2	377	-8.28	1.79e-18	7.39e-15
Tmem161a	478	-8.16	1.6e-15	2.96e-12
Shank1	484	-7.71	2.02e-14	2.38e-11
Vdac1	1091	-7.1	5.23e-10	2.23e-07
Nsg2	553	-7.03	7.86e-10	3e-07
Chl1	498	-6.96	4.5e-15	6.19e-12
Dlg4	483	-6.93	2.74e-17	7.54e-14
Fbxl12	541	-6.58	6.14e-09	1.73e-06
Spg11	575	-6.58	2.44e-11	1.51e-08
Ubl5	541	-6.58	6.14e-09	1.73e-06
Pld3	589	-6.55	7.48e-09	2.02e-06
9330159F19Rik	265	-6.45	1.44e-08	3.44e-06
Ap2s1	558	-6.39	2.68e-08	5.77e-06
2500003M10Rik	337	-5.91	0.000467	0.00855
Fop	337	-5.91	0.000467	0.00855
Huwe1	418	-5.38	2.04e-08	4.55e-06
Kcnk2	344	-4.81	0.00553	0.0457
XT-I	369	-4.07	5.17e-23	4.27e-19
Xylt1	369	-4.07	5.17e-23	4.27e-19
mKIAA0387	370	-3.75	3.09e-05	0.00126
Ptprn2	370	-3.75	3.09e-05	0.00126
Vprbp	284	-3.04	6.36e-10	2.58e-07
Shank1	463	-2.89	7.81e-07	8.27e-05
Unc5d	431	-2.61	9.98e-11	5.75e-08
Scnn1a	398	-2.44	2.42e-15	3.75e-12
Cpeb4	410	-2.34	0.00228	0.0254
Aff2	371	-2.31	1.48e-06	0.000134
Birc6	517	-2.26	1.19e-11	7.79e-09
Ptprd	341	-2.21	0.000607	0.0104
Adcy2	449	-2.16	8.23e-09	2.17e-06
Bcar1	316	-1.99	5.96e-08	1.08e-05
Zdhhc4	499	-1.84	2.9e-10	1.38e-07
Slc35f3	390	-1.78	2.09e-09	7.19e-07
Loh12cr1	453	-1.77	6.94e-09	1.91e-06
1300014I06Rik	399	-1.75	1.76e-05	0.000829
2010300C02Rik	288	-1.75	2.24e-06	0.000185
Cadps	792	-1.73	3.67e-10	1.65e-07
Cdipt	428	-1.69	0.00243	0.0266
DOKist4	503	-1.69	3.12e-07	4.21e-05
Astn2	505	-1.67	4.56e-06	0.000314
Hdac8	305	-1.67	5.14e-06	0.000344
Mark4	787	-1.67	3.4e-13	3.12e-10
Fam57b	528	-1.6	0.00421	0.0381
Ciz1	455	-1.58	1.54e-05	0.000761
Ptprd	537	-1.57	5.81e-08	1.08e-05
4931408A02Rik	410	-1.56	1.27e-05	0.000657
C21orf63	410	-1.56	1.27e-05	0.000657
Aplf	279	-1.55	4.76e-05	0.00174
Kdm2a	454	-1.54	1.94e-06	0.000165
Zfp804a	375	-1.53	0.000402	0.00771
smoc2	383	-1.52	3.27e-08	6.59e-06
Ablim2	581	-1.5	8.13e-09	2.17e-06
Rarg	653	-1.48	9.18e-07	9.28e-05
1110005A23Rik	407	-1.47	2.13e-05	0.000959
Sarnp	407	-1.47	2.13e-05	0.000959
Sgk1	552	-1.45	5.74e-06	0.000373
Phf21b	347	-1.44	8.02e-07	8.33e-05
Atxn1	363	-1.42	5.92e-06	0.000382
Zfp142	459	-1.42	9.48e-06	0.000531
Ascc3	445	-1.4	8.04e-07	8.33e-05
Ptprd	309	-1.4	3.56e-08	7.01e-06
Fbl	608	-1.38	3.61e-12	2.56e-09
Fbxw15	454	-1.37	2.54e-06	0.000203
Grid1	431	-1.37	2.17e-05	0.000972
Nos1	401	-1.37	3.25e-06	0.000247
BC023829	555	-1.34	5.51e-08	1.03e-05
March1	617	-1.34	0.000445	0.0083
Sgcz	369	-1.34	2.05e-06	0.000171
Tshz2	408	-1.34	1.43e-06	0.000129
Asap1	317	-1.32	1.6e-05	0.000786
Cadm2	299	-1.32	2.16e-06	0.000179
Frmd5	387	-1.32	2.82e-08	5.98e-06
Shag1	317	-1.32	1.6e-05	0.000786
Trpm3	387	-1.29	0.000219	0.00509
Gm106	283	-1.28	0.000151	0.00388
Gas6	528	-1.26	3.31e-06	0.000251
Npas3	367	-1.26	1.52e-06	0.000137
AK043935	482	-1.25	4.18e-05	0.00158
Cuedc1	744	-1.25	9.41e-08	1.54e-05
Ptprd	352	-1.25	1.21e-05	0.000636
Brsk1	434	-1.24	1.11e-07	1.76e-05
Fox1	396	-1.24	7.17e-10	2.82e-07
Rbfox1	396	-1.24	7.17e-10	2.82e-07
Adam22	399	-1.23	0.000743	0.0119
Brwd3	313	-1.23	0.00113	0.0157
Fox1	524	-1.23	3.29e-05	0.00132
Gigyf1	690	-1.23	3.4e-06	0.000255
Gnb2	690	-1.23	3.4e-06	0.000255
Kcnab2	747	-1.23	0.000261	0.00571
Lrrc16b	395	-1.23	0.000299	0.00631
Rbfox1	524	-1.23	3.29e-05	0.00132
D6Wsu163e	702	-1.22	3.72e-05	0.00145
4933427D14Rik	573	-1.21	1.32e-07	2.01e-05
E2f1	639	-1.21	4.29e-06	0.000301
Eml2	594	-1.21	3.46e-09	1.1e-06
Kiaa0753	573	-1.21	1.32e-07	2.01e-05
Mertk	472	-1.21	0.000183	0.00443
mKIAA0753	573	-1.21	1.32e-07	2.01e-05
AK043935	376	-1.2	2.17e-05	0.000973
Rabl5	406	-1.2	0.000619	0.0105
Rcc1	495	-1.2	7.36e-05	0.00233
Bmpr1b	503	-1.19	5.78e-07	6.54e-05
Fosb	497	-1.19	1.14e-06	0.000111
Ptprd	349	-1.19	4.48e-05	0.00166
AK034027	343	-1.18	5.79e-05	0.00199
Begain	994	-1.18	1.52e-05	0.000757
Pde8b	407	-1.18	8.51e-05	0.00256
Atp2b2	339	-1.17	0.00101	0.0146
Myl9	527	-1.17	0.000132	0.00352
PMCA2	339	-1.17	0.00101	0.0146
Ptprd	1527	-1.17	3.32e-05	0.00133
Stk3	332	-1.17	0.00328	0.0325
AK080857	715	-1.16	1.71e-05	0.000817
Fpgs	599	-1.16	6.28e-05	0.0021
Grin2a	385	-1.16	4.98e-06	0.000336
Mettl13	266	-1.16	0.0047	0.041
mKIAA0859	266	-1.16	0.0047	0.041
Odz2	264	-1.16	5.29e-06	0.00035
Zfp580	715	-1.16	1.71e-05	0.000817
Ablim3	363	-1.15	7.72e-06	0.00046
Sorcs2	490	-1.15	7.61e-05	0.00238
Adra1b	451	-1.14	2.09e-05	0.000944
Gabra4	272	-1.14	2.95e-05	0.00122
Nxph4	848	-1.14	5.28e-05	0.00187
Ptprd	513	-1.14	6.3e-07	6.94e-05
Rxfp1	1300	-1.14	0.000127	0.00343
Asxl3	593	-1.13	1.03e-05	0.000565
Csmd1	363	-1.13	0.000226	0.00523
Tbr1	612	-1.12	0.000342	0.00694
Tomm40l	432	-1.12	3.37e-10	1.55e-07
Mtap2	666	-1.11	0.00206	0.0239
Hectd3	677	-1.1	1.9e-05	0.000879
Rora	706	-1.1	2.51e-05	0.00108
Aatf	377	-1.09	0.00193	0.0228
Agpat2	461	-1.09	0.000648	0.0108
AK033180	423	-1.09	6.16e-06	0.000394
Celf2	440	-1.09	1.28e-05	0.000658
Lrrc4c	382	-1.09	1e-05	0.000553
Spon1	446	-1.09	0.000638	0.0107
St6gal1	302	-1.09	0.0017	0.0208
Tshz2	423	-1.09	6.16e-06	0.000394
Zdhhc22	311	-1.09	1.04e-05	0.000565
Cntnap4	408	-1.08	0.000541	0.00955
Drctnnb1a	627	-1.08	0.000871	0.0132
Fam126a	627	-1.08	0.000871	0.0132
Fam189a1	591	-1.08	0.000574	0.00997
Tshz2	903	-1.08	5.38e-07	6.2e-05
Vwc2l	647	-1.08	6.59e-05	0.00216
Bmp3	450	-1.07	0.000125	0.00339
Lrrtm4	457	-1.06	0.000203	0.0048
2610002J02Rik	830	-1.05	0.000244	0.00544
AK043919	360	-1.05	7.84e-05	0.00242
Dtwd2	315	-1.04	0.000193	0.00463
Gabra2	382	-1.04	1.95e-05	0.000896
Gpr151	1272	-1.03	0.000348	0.00702
Grin2b	386	-1.03	0.000128	0.00346
Ptprd	364	-1.03	0.000257	0.00566
Dscam	324	-1.02	0.00256	0.0276
Grm4	848	-1.02	0.000379	0.0074
Ptprd	379	-1.02	0.000451	0.00837
Oct1	388	-1.01	0.00035	0.00705
Fry	488	-1.01	0.000373	0.00736
Pou2f1	388	-1.01	0.00035	0.00705
Slc12a5	265	-1.01	1.38e-05	0.000696
Zfat	542	-1.01	0.000692	0.0114
AK155734	789	1.01	0.000791	0.0124
Ankib1	503	1.01	0.000241	0.00541
Gja3	833	1.01	5.66e-06	0.000371
Katnal1	330	1.01	0.000403	0.00771
mKIAA1386	503	1.01	0.000241	0.00541
Pcdha4-g	452	1.01	2.68e-05	0.00114
Pcdhga1	452	1.01	2.68e-05	0.00114
Pcdhga2	452	1.01	2.68e-05	0.00114
Pcdhga3	452	1.01	2.68e-05	0.00114
Pcdhga4	452	1.01	2.68e-05	0.00114
Pcdhga5	452	1.01	2.68e-05	0.00114
Pcdhga6	452	1.01	2.68e-05	0.00114
Pcdhga7	452	1.01	2.68e-05	0.00114
Pcdhgb1	452	1.01	2.68e-05	0.00114
Pcdhgb2	452	1.01	2.68e-05	0.00114
Pde1a	372	1.01	0.000379	0.0074
Sema3c	479	1.01	0.000173	0.00429
Ccdc109a	406	1.02	0.000224	0.00518
Clvs1	286	1.02	0.00144	0.0185
Lrrk1	791	1.02	0.000436	0.00819
Mcm7	416	1.02	2.2e-05	0.00098
Myom1	411	1.02	0.000114	0.0032
Nfkbie	537	1.02	0.000299	0.00631
Ttc26	559	1.02	0.00121	0.0165
2010321M09Rik	298	1.03	0.000933	0.0139
C87436	449	1.03	9.28e-07	9.31e-05
Cpne4	568	1.03	0.000281	0.00601
Dll4	487	1.03	0.00566	0.0463
Frmpd4	604	1.03	2.33e-05	0.00102
Frmpd4	402	1.03	3.87e-05	0.00149
Gm14207	487	1.03	0.00566	0.0463
Mast4	443	1.03	0.00156	0.0195
Rit2	386	1.03	0.000386	0.00749
AK134755	1366	1.04	9.06e-06	0.000521
dystrophin	315	1.04	0.00289	0.0298
Klk13	1366	1.04	9.06e-06	0.000521
Napsa	429	1.04	0.000109	0.00311
Nrg3	293	1.04	0.000254	0.00562
Sox17	558	1.04	0.00011	0.00312
Ttc25	521	1.04	1.41e-07	2.1e-05
Xpnpep1	601	1.04	0.000301	0.00633
Cdh9	347	1.05	1.15e-07	1.81e-05
DQ706580	747	1.05	1.27e-07	1.96e-05
DQ713375	747	1.05	1.27e-07	1.96e-05
DQ717333	747	1.05	1.27e-07	1.96e-05
DQ724198	747	1.05	1.27e-07	1.96e-05
Emx1	294	1.05	3.39e-05	0.00135
piwiL4	290	1.05	0.00439	0.0391
Slc24a3	565	1.05	0.00229	0.0255
4833422C13Rik	511	1.06	0.000177	0.00436
Cdkn1c	729	1.06	7.66e-05	0.00238
Cntnap5a	308	1.06	0.000392	0.00759
Cstf3	480	1.06	0.000668	0.0111
Dis3l2	275	1.06	0.000938	0.0139
Sgms2	704	1.06	1.94e-07	2.75e-05
Ssbp2	511	1.06	0.000177	0.00436
Sulf1	1245	1.06	2.44e-05	0.00106
A830018L16Rik	927	1.07	6.72e-06	0.000419
Ccdc46	820	1.07	9.06e-05	0.00271
Cd302	285	1.07	0.00138	0.018
Chdh	725	1.07	4.76e-06	0.000324
Lrp1b	405	1.07	0.00153	0.0192
Myt1l	952	1.07	0.00122	0.0166
Tnik	404	1.07	0.0013	0.0173
Vps13b	423	1.07	3.23e-05	0.00131
Bfsp1	922	1.08	4.47e-08	8.65e-06
Igsf21	306	1.08	0.000101	0.00293
Scn2a1	506	1.08	1.78e-08	4.11e-06
Trp73	740	1.08	8.32e-07	8.52e-05
Bre	798	1.09	0.000116	0.00323
Pros1	442	1.09	0.000179	0.00438
Ptpla	706	1.09	2.63e-05	0.00112
Sema5b	431	1.09	0.00133	0.0176
Slc2a9	487	1.09	1.22e-05	0.000639
Slit2	514	1.09	0.000384	0.00747
Wipf1	342	1.09	1.65e-05	0.000798
2810046L04Rik	618	1.1	0.000255	0.00564
A830018L16Rik	663	1.1	0.00489	0.0422
AK043851	435	1.1	4.79e-06	0.000325
2010015L04Rik	846	1.11	6.27e-05	0.0021
A230057D06Rik	363	1.11	8.11e-06	0.000476
AK138161	870	1.11	1.21e-05	0.000633
Nkain4	399	1.11	0.000291	0.00618
Pappa	326	1.11	0.000139	0.00364
Spock3	1065	1.11	0.000134	0.00357
Tha1	663	1.11	0.00612	0.0486
Ccdc3	587	1.12	1.9e-07	2.7e-05
Gramd1c	337	1.12	0.000172	0.00428
Il1rapl1	585	1.12	5.2e-05	0.00184
Stk32a	443	1.12	0.000306	0.0064
B3gnt2	455	1.13	1.3e-06	0.000122
Commd1	455	1.13	1.3e-06	0.000122
Frem3	804	1.13	2.34e-06	0.000191
Grik4	387	1.13	1.06e-05	0.000576
Nipal2	428	1.13	3.12e-05	0.00127
Odz2	299	1.13	0.00216	0.0246
Rsu1	575	1.13	2.38e-06	0.000193
Slc13a4	937	1.13	2.67e-06	0.000209
Zic4	629	1.13	4.2e-05	0.00158
Gnal	292	1.14	2.25e-05	0.000994
Hs6st3	325	1.14	0.000122	0.00337
Casp8	548	1.15	0.000136	0.00359
Cilp2	983	1.15	1.76e-06	0.000155
Dock10	740	1.15	0.000609	0.0104
EG232599	290	1.15	0.00148	0.0189
Gpr98	408	1.15	0.00011	0.00312
mKIAA0694	740	1.15	0.000609	0.0104
Slc25a42	590	1.15	1.05e-06	0.000103
Tenc1	353	1.15	0.00345	0.0336
Vlgr1	408	1.15	0.00011	0.00312
Capn3	530	1.16	0.000422	0.00799
Cntnap2	413	1.16	7.61e-05	0.00238
Immp2l	320	1.16	0.000156	0.00397
Rhbg	490	1.16	3.17e-05	0.00128
Vps13b	364	1.16	0.00356	0.0342
AK005651	350	1.17	0.00069	0.0113
Prlr	1752	1.17	7.4e-07	7.98e-05
AK134755	559	1.18	1.4e-08	3.43e-06
Fars2	609	1.19	0.000128	0.00344
Ncoa1	531	1.19	7.66e-06	0.000458
4933407K13Rik	601	1.21	0.000143	0.00373
6330408A02Rik	403	1.21	1.65e-05	0.000799
Afap1l1	474	1.21	8.29e-05	0.00251
AK078307	283	1.21	0.00226	0.0253
Dmd	348	1.21	2.02e-05	0.000924
Ect2l	775	1.21	7.3e-06	0.000442
Lyrm1	561	1.21	6.57e-06	0.000411
Slc16a10	399	1.21	0.000146	0.00377
Bai3	402	1.22	6.45e-06	0.000406
Dnahc9	655	1.22	1.03e-06	0.000101
Mcph1	336	1.22	4.64e-05	0.00171
Prlr	444	1.22	0.000327	0.00671
Wnt7b	366	1.22	0.000502	0.009
Zfp474	661	1.22	0.00259	0.0279
2410004P03Rik	806	1.23	5e-05	0.00179
Gbp4	511	1.23	2.35e-06	0.000192
Hs3st3a1	383	1.23	3e-05	0.00123
Mpdz	577	1.23	0.00308	0.0312
Sgol2	427	1.23	0.000697	0.0114
AK012238	573	1.24	7.04e-05	0.00226
Armc4	773	1.24	9.03e-06	0.000521
Gria3	396	1.24	7.73e-05	0.0024
Sin3a	573	1.24	7.04e-05	0.00226
Pde4c	822	1.25	4.52e-07	5.38e-05
Sorcs2	552	1.25	2.6e-07	3.59e-05
Ttn	450	1.25	4.33e-06	0.000303
1300010F03Rik	383	1.26	2.48e-05	0.00107
Gm5105	793	1.27	0.000334	0.00683
Gpatch2	983	1.27	2.13e-07	2.98e-05
Ofd1	897	1.27	1.57e-05	0.000774
Wnt9b	600	1.27	3.73e-06	0.000271
Dnajc1	580	1.28	3.76e-05	0.00147
MTJ1	580	1.28	3.76e-05	0.00147
Pcnt	563	1.28	3.79e-07	4.82e-05
9530053A07Rik	416	1.29	0.000446	0.00832
Adrbk2	306	1.29	3.64e-07	4.65e-05
AK021307	293	1.29	3.36e-07	4.41e-05
Emilin2	771	1.29	1.62e-13	1.54e-10
Plekhh1	456	1.29	4.33e-07	5.23e-05
Rfpl3s	519	1.29	7.21e-06	0.000437
Ahr	306	1.3	1.69e-05	0.00081
Cntnap5a	426	1.3	0.00179	0.0217
Musk	984	1.3	1.36e-05	0.000689
Col6a4	477	1.31	0.000117	0.00325
Dennd4a	365	1.31	3.66e-05	0.00144
Ehd2	441	1.31	4.15e-06	0.000295
Ano4	275	1.32	7.85e-05	0.00242
Cadm2	667	1.32	4.23e-09	1.29e-06
Msra	736	1.32	0.000198	0.00471
AK045825	427	1.33	0.000182	0.00443
Spock3	441	1.33	0.000217	0.00506
Vgll4	292	1.33	0.00449	0.0397
2510003E04Rik	452	1.34	1.3e-05	0.000665
AK029407	665	1.34	2.29e-05	0.00101
Ank3	665	1.34	2.29e-05	0.00101
Efha2	453	1.34	1.01e-05	0.000556
Mctp1	362	1.34	0.000102	0.00294
Ptprd	387	1.34	0.000959	0.0141
Scyl2	372	1.34	1.85e-08	4.2e-06
AK016682	492	1.36	3.72e-06	0.000271
Trpm3	408	1.37	7.5e-08	1.28e-05
Whsc2	366	1.37	0.000275	0.00592
Clic6	1287	1.38	1.43e-07	2.12e-05
Fhad1	275	1.38	0.000209	0.00492
Zic4	825	1.38	4.26e-10	1.85e-07
Nrg3	339	1.39	2.07e-05	0.00094
Samd12	762	1.39	1.3e-06	0.000122
Ctnna3	351	1.4	4.14e-05	0.00157
Chchd3	390	1.41	0.000103	0.00295
Phldb2	570	1.42	7.79e-06	0.000462
AK007067	299	1.43	3.34e-07	4.4e-05
Ikzf4	420	1.43	1.39e-06	0.000129
Pcnt	299	1.43	3.34e-07	4.4e-05
Lage3	449	1.44	6.32e-05	0.00211
1700093K21Rik	304	1.45	5.96e-08	1.08e-05
2610204G22Rik	537	1.45	2.09e-08	4.63e-06
Dthd1	626	1.45	7.62e-06	0.000458
Cpne4	389	1.46	0.000284	0.00607
Slc45a3	740	1.47	2.17e-09	7.36e-07
Spag16	467	1.47	5.05e-07	5.87e-05
Nup85	579	1.48	2.96e-05	0.00122
Itsn2	501	1.5	1.85e-12	1.53e-09
Rgs22	322	1.5	3.58e-07	4.61e-05
Disc1	480	1.51	0.000409	0.00779
2410017P07Rik	356	1.52	1.72e-05	0.000817
Cep57l1	356	1.52	1.72e-05	0.000817
Cyb5r4	518	1.52	1.07e-05	0.00058
Epha6	589	1.52	7.12e-06	0.000434
AK035742	1186	1.53	1.46e-14	1.9e-11
Gucy1a2	405	1.53	7.66e-06	0.000458
Eml1	1063	1.55	1.6e-07	2.31e-05
Mbtps2	300	1.55	5.07e-05	0.00181
Rsbn1	295	1.55	0.000125	0.00339
Efhb	756	1.56	4.34e-09	1.3e-06
Mctp1	359	1.56	3.2e-07	4.26e-05
Six3	615	1.56	1.02e-08	2.6e-06
D130040H23Rik	457	1.58	2.55e-09	8.3e-07
9130019P16Rik	952	1.59	5.77e-10	2.42e-07
Cacna1g	492	1.59	0.000113	0.00318
Myh15	439	1.59	3.26e-05	0.00131
Unc5d	443	1.59	5.77e-06	0.000374
AK142664	522	1.6	1.12e-09	4.19e-07
AK039419	520	1.61	3.22e-08	6.54e-06
Lypla1	531	1.61	2.66e-06	0.000209
Rfpl3s	377	1.62	8e-07	8.33e-05
Zfp931	734	1.62	9.45e-08	1.54e-05
Spag16	455	1.63	1.44e-05	0.000719
Lcmt1	357	1.66	1.04e-05	0.000568
Lgmn	306	1.67	5.38e-05	0.00188
Rnpep	319	1.67	5.18e-06	0.000345
Elk4	379	1.68	2.41e-05	0.00105
Tdrd6	720	1.69	2.34e-09	7.84e-07
Ncald	451	1.7	1.8e-05	0.000841
Rgma	659	1.74	1.83e-08	4.2e-06
Sorbs2	339	1.76	6.75e-06	0.000419
BC048584	380	1.78	3.38e-12	2.46e-09
4833427G06Rik	358	1.79	3.31e-07	4.38e-05
A930017M01Rik	599	1.8	1.11e-08	2.79e-06
Sybu	599	1.8	1.11e-08	2.79e-06
Nbas	556	1.85	7.93e-06	0.000468
3300002A11Rik	315	1.87	1.4e-07	2.1e-05
Foxn3	315	1.87	1.4e-07	2.1e-05
Fam38b	346	1.91	3.66e-09	1.15e-06
Nol4	384	1.94	3.52e-08	6.98e-06
1700052N19Rik	369	1.97	1.77e-14	2.2e-11
Tmem104	370	1.98	3.89e-06	0.00028
Slco4c1	511	2.03	5.75e-09	1.64e-06
Ank1	293	2.17	1.43e-09	5.15e-07
Cul5	372	2.22	1.43e-12	1.22e-09
Stag2	449	2.23	1.97e-12	1.57e-09
Cadps2	292	2.24	3.77e-10	1.67e-07
Magi2	662	2.24	8.74e-14	9.42e-11
4930451C15Rik	436	2.26	6.81e-10	2.72e-07
Brp16	565	2.37	0.00381	0.0358
Magi2	530	2.39	1.53e-09	5.4e-07
ENSMUSG00000063277	414	2.41	1.67e-15	2.96e-12
Gm2897	414	2.41	1.67e-15	2.96e-12
Del1	309	2.54	2.12e-08	4.65e-06
Edil3	309	2.54	2.12e-08	4.65e-06
Frmd4a	395	2.59	7.77e-12	5.2e-09
Polr3c	749	2.65	1.55e-17	4.81e-14
Rnf115	749	2.65	1.55e-17	4.81e-14
5830433M19Rik	423	2.66	1.43e-08	3.44e-06
Lingo2	391	2.8	0.00126	0.0169
4930507D05Rik	604	2.82	2.2e-15	3.63e-12
Supv3l1	604	2.82	2.2e-15	3.63e-12
Pde8b	971	3.66	0.00463	0.0406
March1	736	4	8.31e-05	0.00251
Mipep	814	4.17	0.000415	0.00788
Fam155a	360	4.19	0.000367	0.0073
Cntnap2	660	4.25	4.15e-19	2.05e-15
Plcg1	555	4.5	0.00122	0.0166
Hdh	594	4.74	1.37e-215	3.41e-211
Htt	594	4.74	1.37e-215	3.41e-211
Lrrfip1	427	6.12	3.33e-08	6.66e-06
Impad1	698	6.15	7.05e-08	1.21e-05
Mtdh	1300	7.58	7.23e-11	4.27e-08

[truncated: 7 more sheets: Table S11, Table S12, Table S13, Table S14, Table S15, Table S16, Table S17]
